# Supplementary material for: α-Catenin levels determine direction of YAP/TAZ response to autophagy perturbation
Source: Nat Commun. 2021 Mar 17;12:1703. doi: 10.1038/s41467-021-21882-1 (PMC7969950; doi:10.1038/s41467-021-21882-1)
Supplement: Supplementary file 4 — Supplementary Data 1 [file 41467_2021_21882_MOESM4_ESM.xlsx]

## Sheet: Sheet1
Gene names	Ratio H (DMSO)/ M (BafA1) normalized MP_A	Ratio M (DMSO)/ L (BafA1) normalized MP_B	Intensity	Intensity MP_A	Intensity MP_B	Ratio H/M count MP_A	Ratio M/L count MP_B	PEP	Protein IDs	Majority protein IDs	Proteins	Protein names
T	E	E	N	N	N	N	N	N	T	T	T	T
CTNNA3	-3.30972	-2.03949	707690000	8.80408	7.84989	1	1	0.00015277	Q9UI47	Q9UI47	1	Catenin alpha-3
SNRPC	-3.15149	-0.290833	386750000	8.47838	7.9339	1	2	2.7084e-07	P09234	P09234	1	U1 small nuclear ribonucleoprotein C
GPR126	-2.92237	2.91416	269200000	8.19565	8.05034	1	1	1.7468e-07	Q86SQ4	Q86SQ4	1	G-protein coupled receptor 126
NBEAL2	-2.84239	0.288299	28894000	6.88051	7.32836	1	2	8.133e-08	Q6ZNJ1;H0Y764;H7C3Y7;H7C354	Q6ZNJ1;H0Y764;H7C3Y7;H7C354	4	Neurobeachin-like protein 2
DCTD	-2.60428	-0.000230819	527040000	8.67853	7.6992	2	1	2.8567e-09	P32321;D6RBJ9	P32321	2	Deoxycytidylate deaminase
TIMP2	-2.5412	-0.534099	213350000	7.92404	8.1119	2	2	1.9389e-23	P16035;B4DFW2	P16035	2	Metalloproteinase inhibitor 2
SEMA4B	-2.46658	0.0680517	1764600000	7.22673	9.24247	1	1	8.1309e-07	J3KNP4;Q9NPR2;H0YMZ3	J3KNP4;Q9NPR2;H0YMZ3	3	Semaphorin-4B
CORO7	-2.35284	0.110497	440230000	8.48705	8.1248	1	1	4.7758e-14	P57737;B3KSY4	P57737;B3KSY4	2	Coronin-7
MAX	-2.34315	-0.533117	123610000	7.73763	7.83854	1	1	8.2946e-13	P61244;G3V5L1;G3V302;G3V570	P61244;G3V5L1;G3V302;G3V570	4	Protein max
APLP2	-2.34161	-1.17462	469390000	8.50196	8.18107	10	5	1.6794e-32	Q06481;F5GZY0;F5H845	Q06481;F5GZY0;F5H845	3	Amyloid-like protein 2
COQ7	-2.21076	-0.636481	104980000	7.81476	7.59886	1	1	0.00028443	Q99807;H3BP28;I3L1T0;H3BTN8;H3BS11;H3BSZ3	Q99807;H3BP28;I3L1T0;H3BTN8;H3BS11;H3BSZ3	6	Ubiquinone biosynthesis protein COQ7 homolog
MAFF	-2.18475	-2.58156	102970000	7.82345	7.56079	2	1	2.3538e-14	Q9ULX9;B0QY70	Q9ULX9;B0QY70	2	Transcription factor MafF
OSMR	-2.05517	-0.369613	242200000	7.76204	8.26574	5	4	1.2902e-19	Q99650;H0YAD1;H0Y8W9	Q99650	3	Oncostatin-M-specific receptor subunit beta
NCOA4	-2.00828	-2.79396	740850000	8.55543	8.58157	4	5	5.7615e-26	Q13772;Q96E88;B4DF87;B4DZ85;H0Y5U8	Q13772;Q96E88;B4DF87;B4DZ85	5	Nuclear receptor coactivator 4
TNFSF9	-1.98994	-0.33348	663880000	8.15372	8.71718	3	5	9.2407e-54	P41273	P41273	1	Tumor necrosis factor ligand superfamily member 9
C19orf42	-1.96342	-0.740312	14776000	6.84535	6.89054	1	1	3.238e-27	B7WNH4;Q9BQ49;M0R2G5;M0R0R3;E9PLH2;E9PNA8;E9PP42	B7WNH4;Q9BQ49;M0R2G5;M0R0R3;E9PLH2;E9PNA8;E9PP42	7	UPF0608 protein C19orf42
CACNG6	-1.82511	-0.0118934	1004500000	8.60285	8.78086	2	2	0.00046005	Q9BXT2;A6NFR2;A6NP74	Q9BXT2;A6NFR2;A6NP74	3	Voltage-dependent calcium channel gamma-6 subunit
GABARAPL2	-1.78051	-0.322253	378850000	8.57166	6.77058	8	2	7.116e-35	P60520;H3BSM5;H3BQ50	P60520;H3BSM5	3	Gamma-aminobutyric acid receptor-associated protein-like 2
TAX1BP1	-1.76714	-2.19364	1131400000	8.37649	8.95109	3	9	3.2396e-78	B8ZZD4;Q86VP1;H7C3L5;C9J7J4;C9JBZ7;F8WBU9	B8ZZD4;Q86VP1	6	Tax1-binding protein 1
COL5A1	-1.75701	-1.23855	67573000	7.49055	7.56385	2	4	7.7102e-27	P20908;H7BY82	P20908	2	Collagen alpha-1(V) chain
OAS3	-1.75604	0.1137	886950000	8.34545	8.82309	3	7	1.3084e-28	Q9Y6K5;F8VS35;F8VWK9	Q9Y6K5;F8VS35	3	2-5-oligoadenylate synthase 3
DAXX	-1.72413	-0.0432891	881810000	8.69421	8.588	2	3	2.8215e-26	Q9UER7;Q4VX54;Q5STR5	Q9UER7	3	Death domain-associated protein 6
GPRC5C	-1.71118	-0.712504	94636000	7.82312	7.44857	4	2	3.3416e-07	A8MXZ4;Q9NQ84	A8MXZ4;Q9NQ84	2	G-protein coupled receptor family C group 5 member C
LTN1	-1.70388	0.398788	293100000	7.26224	8.43903	1	4	1.0611e-10	O94822;H7BYG8;S4R3T2	O94822;H7BYG8	3	E3 ubiquitin-protein ligase listerin
DIAPH3	-1.70158	0.310573	377320000	7.64007	8.5233	1	5	3.4246e-17	C9JDG0;Q9NSV4	C9JDG0;Q9NSV4	2	Protein diaphanous homolog 3
NBR1	-1.67595	-2.17482	263510000	6.6654	8.41312	1	1	2.151e-14	J3KPL5;Q14596;B7Z5R6	J3KPL5;Q14596;B7Z5R6	3	Next to BRCA1 gene 1 protein
SP2	-1.65968	-0.045223	166790000	8.07555	7.67936	2	1	1.8972e-05	Q02086	Q02086	1	Transcription factor Sp2
PCSK9	-1.6529	-1.25243	240620000	8.33129	7.41819	4	3	1.2933e-42	Q8NBP7;F5GWF0	Q8NBP7;F5GWF0	2	Proprotein convertase subtilisin/kexin type 9
XPC	-1.54764	-0.258356	317570000	8.3134	8.0484	2	2	1.9544e-06	Q01831	Q01831	1	DNA repair protein complementing XP-C cells
FAT1	-1.50988	-1.576	352790000	7.45737	8.51071	5	13	6.3768e-68	Q14517;D6RCE4	Q14517	2	Protocadherin Fat 1;Protocadherin Fat 1, nuclear form
C2orf56	-1.50075	-0.228807	375140000	8.33905	8.19546	2	2	1.6831e-27	Q7L592;C9JS27;C9J236;C9JP36;C9JEL7;B4E0W7	Q7L592;C9JS27;C9J236;C9JP36;C9JEL7	6	Protein midA homolog, mitochondrial
MOSPD1	-1.45835	-0.848011	110060000	7.56056	7.86752	1	3	2.0133e-08	Q9UJG1	Q9UJG1	1	Motile sperm domain-containing protein 1
VPS16	-1.45696	0.139208	337350000	7.87632	8.41852	1	3	9.5983e-09	Q9H269;Q5JUA8;Q5JUA9	Q9H269;Q5JUA8	3	Vacuolar protein sorting-associated protein 16 homolog
GTPBP8	-1.44199	0.0297002	646740000	8.78401	7.58646	2	1	3.3407e-07	Q8N3Z3;F8WBY6;C9J8V5	Q8N3Z3;F8WBY6;C9J8V5	3	GTP-binding protein 8
COL4A2	-1.42814	-1.64774	1238500000	8.78542	8.79825	17	7	1.2546e-64	P08572	P08572	1	Collagen alpha-2(IV) chain;Canstatin
COL12A1	-1.39274	-1.25822	2380900000	8.95669	9.16903	48	36	1.8758e-266	Q99715;D6RGG3;H0Y5N9;H0Y4P7;H0Y991	Q99715;D6RGG3	5	Collagen alpha-1(XII) chain
LIFR	-1.37527	-1.53843	2251400000	8.74232	9.23017	15	14	2.6738e-173	P42702;D6RF33	P42702	2	Leukemia inhibitory factor receptor
FAM96A	-1.36684	-0.193371	240310000	7.97277	8.16551	3	3	8.3223e-15	Q9H5X1;H0YKV4;H0YLH6	Q9H5X1;H0YKV4;H0YLH6	3	MIP18 family protein FAM96A
ITGA5	-1.36409	-1.07671	34580000	6.84035	7.44179	1	2	7.9001e-29	P08648;H0YIV7	P08648	2	Integrin alpha-5;Integrin alpha-5 heavy chain;Integrin alpha-5 light chain
MAFK	-1.36238	-1.56542	117400000	7.99259	7.28085	3	1	1.2198e-08	O60675;O15525	O60675	2	Transcription factor MafK
KIRREL	-1.34626	-1.8045	319660000	8.29334	8.0905	4	3	6.5713e-47	Q96J84;B4DN67;Q5W0F9;Q5W0G0	Q96J84;B4DN67;Q5W0F9;Q5W0G0	4	Kin of IRRE-like protein 1
SEZ6L2	-1.33902	-2.66447	74909000	7.61851	7.5233	3	1	7.1763e-11	Q6UXD5;H3BN26	Q6UXD5;H3BN26	2	Seizure 6-like protein 2
RAD23A	-1.3361	0.656725	718470000	8.78899	8.01414	2	2	3.0826e-18	P54725;B4DDJ7;K7EQ16;K7ELW1;K7ENJ0	P54725;B4DDJ7;K7EQ16	5	UV excision repair protein RAD23 homolog A
TMEM59	-1.33341	0.067914	209380000	7.78274	8.17246	3	5	3.8935e-22	Q9BXS4;Q5T6Z8;Q5T704;Q5T706	Q9BXS4;Q5T6Z8	4	Transmembrane protein 59
IFNGR1	-1.32764	-1.79576	285990000	7.48785	8.40695	1	3	7.8899e-21	P15260;F5H5M7	P15260;F5H5M7	2	Interferon gamma receptor 1
LDLR	-1.32659	-1.71364	4186400000	9.14417	9.44602	17	20	6.248e-132	J3KMZ9;P01130;H0YMD1;H0YM92;H0YMQ3	J3KMZ9;P01130;H0YMD1	5	Low-density lipoprotein receptor
SLC1A3	-1.294	-1.29007	3238400000	9.30511	9.08618	11	6	9.2311e-47	P43003;P48664;M0R063;Q8N753;M0R106;M0QY32;E7EUV6;E7EUS7	P43003	8	Excitatory amino acid transporter 1
IGSF8	-1.29127	-0.639287	368940000	8.39433	8.08282	4	1	1.0566e-26	Q969P0;C9J8Z4	Q969P0;C9J8Z4	2	Immunoglobulin superfamily member 8
SQSTM1	-1.26548	-1.64765	19781000000	10.0021	9.9882	35	37	0	Q13501;E7EMC7;E3W990;E9PFW8;C9J6J8;D6RBF1;C9JRJ8	Q13501;E7EMC7	7	Sequestosome-1
SDC4	-1.26493	-1.63864	649490000	8.45026	8.56523	14	5	1.4595e-60	P31431;B4E1S6	P31431;B4E1S6	2	Syndecan-4;Syndecan
MSMO1	-1.24219	-1.42643	1192700000	8.80339	8.74568	6	5	1.094e-26	Q15800;D6R952;D6RDP9;D6REA2	Q15800;D6R952;D6RDP9	4	Methylsterol monooxygenase 1
ECE1	-1.24216	-1.0474	1195600000	8.80934	8.7411	10	10	1.2036e-69	P42892;B4DKB2	P42892;B4DKB2	2	Endothelin-converting enzyme 1
SLC2A3;SLC2A14	-1.22105	-1.34139	4213500000	9.35999	9.28391	14	12	1.7522e-82	P11169;B7ZAC3;Q8TDB8;B7Z844	P11169;B7ZAC3;Q8TDB8;B7Z844	4	Solute carrier family 2, facilitated glucose transporter member 3;Solute carrier family 2, facilitated glucose transporter member 14
VASN	-1.22088	-1.31854	250480000	8.33102	7.55844	2	1	1.7804e-20	Q6EMK4	Q6EMK4	1	Vasorin
ABHD11	-1.22021	-0.440733	186640000	8.08693	7.80938	2	2	3.6747e-12	Q8NFV4	Q8NFV4	1	Abhydrolase domain-containing protein 11
LY6K	-1.20726	-1.60239	227640000	8.02214	8.08782	2	1	5.6286e-05	Q17RY6;E5RGJ8;H0YB07	Q17RY6;E5RGJ8;H0YB07	3	Lymphocyte antigen 6K
CD276	-1.20184	-1.63931	141790000	7.90469	7.78886	1	1	5.6332e-06	Q5ZPR3	Q5ZPR3	1	CD276 antigen
LGR4	-1.19044	-1.13593	318590000	7.8471	8.39492	3	3	6.5028e-17	Q9BXB1	Q9BXB1	1	Leucine-rich repeat-containing G-protein coupled receptor 4
CLU	-1.15724	-1.43094	1191900000	8.39609	8.9745	3	10	7.6062e-32	P10909;H0YC35;H0YLK8;E7ERK6;H0YAS8;E7ETB4;E5RJZ5;E5RH61;E5RGB0	P10909;H0YC35	9	Clusterin;Clusterin beta chain;Clusterin alpha chain;Clusterin
TMEM2	-1.15216	-1.31592	379460000	8.41132	8.08508	11	2	5.1708e-33	Q9UHN6;F5H6B2;B4E1B9;H3BLX9;H3BLY0	Q9UHN6;F5H6B2	5	Transmembrane protein 2
GPRC5A	-1.1496	-1.40091	4866500000	9.33363	9.43307	5	7	2.9464e-28	Q8NFJ5;F5GWG3	Q8NFJ5	2	Retinoic acid-induced protein 3
BAT5;ABHD16A	-1.14928	-0.498933	792910000	8.49947	8.67858	2	4	5.4605e-12	B0UXB6;O95870	B0UXB6;O95870	2	Abhydrolase domain-containing protein 16A
LEPREL1	-1.13641	-0.935421	380990000	8.38167	8.14669	3	2	1.9821e-46	Q8IVL5;D3DNV8;C9J313;C9JSL4	Q8IVL5;D3DNV8	4	Prolyl 3-hydroxylase 2
PLOD2	-1.13293	-1.074	9902100000	9.66956	9.71846	35	27	2.2862e-210	O00469;E7ETU9;B3KWS3;C9JXZ0	O00469;E7ETU9	4	Procollagen-lysine,2-oxoglutarate 5-dioxygenase 2
CD81	-1.131	-0.89757	736040000	8.64199	8.4735	5	4	9.7499e-142	A6NMH8;E9PIF1;P60033;H0YDJ9;H0YDL9;E9PRJ8;E9PJK1;H0YEE2;E9PM31	A6NMH8;E9PIF1;P60033;H0YDJ9;H0YDL9;E9PRJ8;E9PJK1;H0YEE2;E9PM31	9	CD81 antigen
SLC39A14	-1.1291	-1.19123	1234400000	8.73892	8.83648	2	4	7.0904e-12	Q15043;E5RIP4;E5RJG5;E5RJ40;E5RGA7;E5RFZ8	Q15043;E5RIP4;E5RJG5;E5RJ40;E5RGA7;E5RFZ8	6	Zinc transporter ZIP14
MMP15	-1.11785	-0.956488	1255000000	8.655	8.90481	6	8	4.1816e-50	P51511	P51511	1	Matrix metalloproteinase-15
MBNL1	-1.10082	-0.062746	2725800000	9.02239	9.22347	2	5	8.6062e-35	Q9NR56;C9JP00;Q86VM6;Q9NUK0;B1AKI6;H7C4Y1;C9JCX1	Q9NR56;C9JP00	7	Muscleblind-like protein 1
PSEN1	-1.09191	-0.130381	26981000	7.10917	7.14993	1	1	7.8789e-24	P49768;E7ES96;G3V2G7;G3V499;G3V3Z0;G3V4P4;H0YM52;G3V4M0;G3V519;G3V2B1	P49768;E7ES96	10	Presenilin-1;Presenilin-1 NTF subunit;Presenilin-1 CTF subunit;Presenilin-1 CTF12
RABAC1	-1.04056	-1.20453	838990000	8.75406	8.43356	5	3	4.4238e-50	Q9UI14;M0R3D4;M0R1H9;M0QXH1	Q9UI14;M0R3D4;M0R1H9	4	Prenylated Rab acceptor protein 1
PPTC7	-1.03904	1.13855	34213000	6.10411	7.51775	1	1	0.00017898	Q8NI37	Q8NI37	1	Protein phosphatase PTC7 homolog
AK4	-1.03756	-0.948614	2748600000	9.08597	9.18458	13	15	3.7687e-71	P27144;D3DQ64	P27144;D3DQ64	2	Adenylate kinase isoenzyme 4, mitochondrial
SETD1A	-1.03003	-0.397638	78972000	6.84703	7.85698	1	4	5.8723e-23	O15047;C9J2Z9	O15047	2	Histone-lysine N-methyltransferase SETD1A
GCAT	-1.02894	-0.294703	521920000	8.66492	7.77537	3	1	4.4385e-27	O75600;H7BZ75;C9IZC9;F2Z340	O75600	4	2-amino-3-ketobutyrate coenzyme A ligase, mitochondrial
IGSF3	-1.0204	-0.826796	772070000	8.51717	8.64649	16	5	1.2038e-107	O75054	O75054	1	Immunoglobulin superfamily member 3
CREB1	-1.01651	-0.656035	292750000	7.70972	8.3829	1	1	8.5743e-08	P16220;C9J896;C9JBT4;F5H0V3;E7EWP8;H7C3I0;B7Z7P1;C9J4L5;H7C1R5	P16220;C9J896;C9JBT4;F5H0V3;E7EWP8;H7C3I0;B7Z7P1;C9J4L5	9	Cyclic AMP-responsive element-binding protein 1
BST2	-1.01325	-1.22051	737410000	8.26919	8.74158	1	4	7.2714e-10	Q10589	Q10589	1	Bone marrow stromal antigen 2
VPS13A	-1.00871	-0.204366	563780000	6.70851	8.74715	1	14	1.0913e-49	Q96RL7;H0Y7P8	Q96RL7	2	Vacuolar protein sorting-associated protein 13A
PRCP	-1.00367	0.72657	153030000	7.82149	7.93819	2	1	6.4948e-07	P42785;B7Z7Q6;E9PIG4;E9PKN6;E9PQN3;E9PNJ1;E9PL85;E9PQB5;E9PNF7;E9PLY4;E9PL49	P42785;B7Z7Q6;E9PIG4;E9PKN6;E9PQN3;E9PNJ1;E9PL85;E9PQB5;E9PNF7;E9PLY4;E9PL49	11	Lysosomal Pro-X carboxypeptidase
P4HA1	-0.995161	-0.862628	6610300000	9.629	9.37188	14	14	3.6058e-150	P13674	P13674	1	Prolyl 4-hydroxylase subunit alpha-1
CCS	-0.987875	1.21238	289150000	8.08824	8.22173	2	2	0.00034382	O14618;J3KNF4;E9PP76	O14618;J3KNF4;E9PP76	3	Copper chaperone for superoxide dismutase;Superoxide dismutase [Cu-Zn]
CPA4	-0.983646	-0.422984	563080000	8.57403	8.27437	4	3	1.5996e-29	Q9UI42;C9J6N7;C9J3P4;F8WF19;B7Z5J4	Q9UI42;C9J6N7;C9J3P4;F8WF19	5	Carboxypeptidase A4
DEGS1	-0.962491	-1.09625	688790000	8.32962	8.67685	3	5	5.0074e-31	O15121	O15121	1	Sphingolipid delta(4)-desaturase DES1
ANTXR1	-0.958982	-1.19209	616870000	8.29957	8.6207	6	5	1.9383e-25	Q9H6X2;P58335;J3KPY9	Q9H6X2	3	Anthrax toxin receptor 1
NDE1;NDEL1	-0.958533	-0.35216	48284000	7.61311	6.86052	1	1	7.4318e-07	Q9NXR1;Q9GZM8;A6NIZ0;J3QL85;J3KRK9;I3L2S8;I3L3G9	Q9NXR1;Q9GZM8;A6NIZ0;J3QL85;J3KRK9;I3L2S8;I3L3G9	7	Nuclear distribution protein nudE homolog 1;Nuclear distribution protein nudE-like 1
TPRG1L	-0.953076	-1.10113	56504000	7.30292	7.56132	1	1	3.1392e-122	Q5T0D9	Q5T0D9	1	Tumor protein p63-regulated gene 1-like protein
JUNB	-0.952908	-1.40003	551170000	8.23957	8.57699	3	5	8.6857e-53	P17275	P17275	1	Transcription factor jun-B
MCCC1	-0.949338	-0.696073	276250000	7.86433	8.30767	1	3	3.4604e-11	Q96RQ3;E9PHF7;E9PG35;G5E9X5;F5GYT8	Q96RQ3;E9PHF7;E9PG35;G5E9X5;F5GYT8	5	Methylcrotonoyl-CoA carboxylase subunit alpha, mitochondrial
FNDC3B	-0.945554	-0.764959	1394500000	7.48864	9.13472	2	13	8.4016e-51	Q53EP0;C9JKH7	Q53EP0	2	Fibronectin type III domain-containing protein 3B
SPECC1L	-0.939648	-0.27624	128940000	7.5434	7.97311	1	3	1.6938e-44	Q69YQ0;C9J8U1;C9JLY8	Q69YQ0;C9J8U1;C9JLY8	3	Cytospin-A
ALKBH5	-0.930793	0.176451	243670000	8.17739	7.96949	2	3	1.6071e-99	Q6P6C2;K7ER58	Q6P6C2	2	Probable alpha-ketoglutarate-dependent dioxygenase ABH5
ZFPL1	-0.93016	-0.338889	380640000	7.85954	8.48893	1	2	1.9162e-07	O95159;E9PNY1;E9PQ47;E9PQA5	O95159;E9PNY1;E9PQ47;E9PQA5	4	Zinc finger protein-like 1
SLC35A2	-0.929968	-2.8625	224710000	8.09527	8.00078	2	1	1.0033e-21	P78381;E7EW45;B4DE11;A6NFI1;A6NGW4	P78381;E7EW45;B4DE11;A6NFI1;A6NGW4	5	UDP-galactose translocator
ITGA6	-0.92799	-0.786721	649680000	8.03165	8.7341	2	4	2.0798e-21	P23229	P23229	1	Integrin alpha-6;Integrin alpha-6 heavy chain;Integrin alpha-6 light chain
EED	-0.927222	-0.159637	497670000	6.47922	8.6943	1	6	5.1991e-25	O75530;E9PJK2	O75530;E9PJK2	2	Polycomb protein EED
CD97	-0.926755	-1.00413	545430000	8.62853	8.08019	5	2	3.7658e-70	P48960;M0R0K5;Q9UHX3;B4DWB8;M0QY55;B4DQ88	P48960	6	CD97 antigen;CD97 antigen subunit alpha;CD97 antigen subunit beta
SLC38A2	-0.925549	-1.28571	10784000000	9.67715	9.78022	26	23	4.3298e-141	Q96QD8;F8VUY8;F8VQW8	Q96QD8;F8VUY8	3	Sodium-coupled neutral amino acid transporter 2
SIRT5	-0.924481	0.222557	184710000	7.98975	7.93971	2	1	4.3117e-37	Q9NXA8	Q9NXA8	1	NAD-dependent protein deacylase sirtuin-5, mitochondrial
CD70	-0.914711	-0.766799	491250000	8.15488	8.54207	3	5	2.592e-15	P32970;B4DPR8	P32970;B4DPR8	2	CD70 antigen
ICAM1	-0.912809	-0.959795	2046100000	8.83853	9.13245	7	10	5.2178e-49	P05362;E7ESS4;K7EKL8	P05362;E7ESS4	3	Intercellular adhesion molecule 1
EFEMP1	-0.906332	-1.32518	378920000	8.1929	8.3483	2	2	1.8041e-08	Q12805;B4DW75	Q12805;B4DW75	2	EGF-containing fibulin-like extracellular matrix protein 1
SAMM50	-0.906061	-0.33825	2813100000	9.11896	9.17548	4	10	5.604e-28	Q9Y512;A8MZI2	Q9Y512	2	Sorting and assembly machinery component 50 homolog
PLXND1	-0.904062	-0.616968	69831000	6.81245	7.80166	1	7	5.162e-22	Q9Y4D7;H0YAB2;H0YAM9	Q9Y4D7	3	Plexin-D1
PARS2	-0.903846	-0.87427	42852000	7.07372	7.49139	1	2	9.1345e-16	Q7L3T8	Q7L3T8	1	Probable proline--tRNA ligase, mitochondrial
ITGA3	-0.903333	-1.02979	593860000	8.0391	8.68524	3	3	6.4586e-16	P26006;D6R9X8;H0YA49	P26006	3	Integrin alpha-3;Integrin alpha-3 heavy chain;Integrin alpha-3 light chain
LYSMD2;LYSMD1	-0.901446	-0.252827	70688000	7.81161	6.76967	1	1	0.00021321	Q8IV50;Q96S90	Q8IV50;Q96S90	2	LysM and putative peptidoglycan-binding domain-containing protein 2;LysM and putative peptidoglycan-binding domain-containing protein 1
SGPP1	-0.901176	0.440633	428900000	8.08796	8.48636	1	2	8.7139e-07	Q9BX95	Q9BX95	1	Sphingosine-1-phosphate phosphatase 1
RAB3D	-0.900934	-0.460112	241910000	8.05262	8.11069	3	5	9.0277e-21	O95716;P20336;M0R257;Q96E17;P20337	O95716	5	Ras-related protein Rab-3D
GNG12	-0.899453	-0.184589	71864000	6.85641	7.81077	1	3	5.3745e-27	Q9UBI6	Q9UBI6	1	Guanine nucleotide-binding protein G(I)/G(S)/G(O) subunit gamma-12
BACE2	-0.895637	-1.30433	834330000	8.13168	8.84442	1	11	9.1373e-37	Q9Y5Z0	Q9Y5Z0	1	Beta-secretase 2
MMAB	-0.894778	-0.240895	1000900000	8.83393	8.50331	7	5	4.6614e-60	Q96EY8;S4R3P5;J3KN55;F5H4Z7;S4R3Z1	Q96EY8;S4R3P5;J3KN55	5	Cob(I)yrinic acid a,c-diamide adenosyltransferase, mitochondrial
GPR56	-0.886273	-1.98948	158930000	7.52405	8.09868	2	1	5.5142e-07	Q9Y653;F5H144;H3BRH0;H3BV52;H3BNH4;H3BSJ6	Q9Y653;F5H144;H3BRH0;H3BV52;H3BNH4;H3BSJ6	6	G-protein coupled receptor 56
PREB	-0.881215	-0.0472639	614940000	8.69403	8.08135	2	2	1.0239e-69	Q9HCU5;B5MC98;H7C2N7;F8WCS5	Q9HCU5;B5MC98	4	Prolactin regulatory element-binding protein
SLC31A1	-0.880976	-0.593463	549240000	8.41155	8.4643	4	2	2.7808e-14	O15431;Q5T1M3	O15431;Q5T1M3	2	High affinity copper uptake protein 1
ANKMY2	-0.873794	0.128294	204860000	8.13805	7.82892	1	1	3.6806e-07	Q8IV38;G3V0G5	Q8IV38;G3V0G5	2	Ankyrin repeat and MYND domain-containing protein 2
SFXN3	-0.863494	-0.642549	3076800000	9.11317	9.2502	10	9	9.4246e-80	Q9BWM7	Q9BWM7	1	Sideroflexin-3
RAB43	-0.863021	-1.04246	103130000	7.70029	7.7241	1	4	3.124e-14	Q86YS6;A6NDJ8;E9PBQ0;C9JFM7	Q86YS6;A6NDJ8	4	Ras-related protein Rab-43;Putative Rab-43-like protein ENSP00000330714
RBM6	-0.859483	-0.452136	133650000	7.91961	7.70373	2	2	3.2115e-13	P78332;E9PGM9;F8WCA5;B4E0G6;B4DNY1;F8WF63	P78332;E9PGM9;F8WCA5;B4E0G6	6	RNA-binding protein 6
FAM210A	-0.856528	-0.806014	250050000	8.2307	7.90282	1	1	6.9311e-18	Q96ND0;K7EK00;K7EPG9	Q96ND0;K7EK00;K7EPG9	3	Protein FAM210A
TMEM165	-0.855197	-0.828973	1046900000	8.62022	8.79923	2	5	1.8056e-62	Q9HC07;B4DHW1;V9GY93;V9GYC8	Q9HC07;B4DHW1;V9GY93	4	Transmembrane protein 165
NGDN	-0.85384	-0.368346	1372000000	8.90525	8.75434	6	4	3.744e-48	Q8NEJ9;H0YJ17;G3V4G1	Q8NEJ9;H0YJ17	3	Neuroguidin
EPT1	-0.849882	-0.68564	1446200000	8.69335	8.97894	5	8	7.16e-46	Q9C0D9;C9JAG1	Q9C0D9;C9JAG1	2	Ethanolaminephosphotransferase 1
KDM3A	-0.849232	-1.45767	102780000	7.00126	7.96731	2	2	3.4064e-09	Q9Y4C1;F5H070;F8WE62;C9J7Q7;C9JC73	Q9Y4C1;F5H070;F8WE62	5	Lysine-specific demethylase 3A
DHCR7	-0.848843	-0.924919	4633900000	9.3887	9.33975	6	9	1.0472e-96	Q9UBM7;E9PM00;H0YE57;E9PJ54;E9PIP9;E9PQ71;E9PRL8;E9PLZ2	Q9UBM7;E9PM00	8	7-dehydrocholesterol reductase
STRBP	-0.847908	-0.366392	598570000	8.11899	8.66935	2	5	2.6115e-49	Q96SI9;H0YC91	Q96SI9	2	Spermatid perinuclear RNA-binding protein
FAM162A	-0.844717	-0.841482	1636000000	9.20895	7.25823	8	1	3.0875e-61	Q96A26;F8W7Q4;E9PH05	Q96A26;F8W7Q4;E9PH05	3	Protein FAM162A
ERO1L	-0.843811	-0.962042	11372000000	9.8913	9.55468	20	10	1.9772e-114	Q96HE7;G3V3E6;G3V5B3;G3V2H0;Q86YB8;Q5TAE8;G3V503	Q96HE7	7	ERO1-like protein alpha
CD9	-0.83779	-0.920188	2316000000	9.16976	8.92314	11	7	1.8827e-125	G8JLH6;P21926;A6NNI4;F5GXT1	G8JLH6;P21926;A6NNI4;F5GXT1	4	CD9 antigen
MSRB3	-0.835059	-0.00398733	121460000	7.95066	7.5079	2	1	1.3006e-07	Q8IXL7;H0YFW5;F5H199;F5H6G9;F5H7C4;H7C2B7	Q8IXL7;H0YFW5;F5H199;F5H6G9;F5H7C4;H7C2B7	6	Methionine-R-sulfoxide reductase B3
RRM2	-0.830229	-0.710756	5884400000	9.3108	9.58421	9	18	1.0566e-140	P31350;C9JXC1	P31350;C9JXC1	2	Ribonucleoside-diphosphate reductase subunit M2
SLC2A1	-0.826514	-0.791158	5983700000	9.62485	9.24756	28	16	5.3636e-154	P11166;C9JIM8	P11166;C9JIM8	2	Solute carrier family 2, facilitated glucose transporter member 1
PTPRK	-0.822911	-1.01718	94330000	7.61279	7.72696	1	1	1.4669e-06	E9PGC5;B7ZMG0;Q5TG12;F5GXI4;Q15262;H0YDP9	E9PGC5;B7ZMG0;Q5TG12;F5GXI4;Q15262;H0YDP9	6	Receptor-type tyrosine-protein phosphatase kappa
NUBPL	-0.821253	-0.908659	309890000	7.9139	8.35769	1	2	1.634e-37	Q8TB37;B4DWB0;F8W061;H0YHR7	Q8TB37;B4DWB0;F8W061	4	Iron-sulfur protein NUBPL
CTAGE5	-0.820412	-0.215647	162880000	7.95835	7.85745	3	3	1.1101e-38	G3V599;O15320;A4FU28;Q96RT6	G3V599;O15320	4	Cutaneous T-cell lymphoma-associated antigen 5
CCPG1	-0.819266	-1.59614	522850000	8.51683	8.28809	4	2	1.9018e-26	Q9ULG6;H3BNE2;H3BN32	Q9ULG6	3	Cell cycle progression protein 1
P4HA2	-0.816418	-0.860792	1746600000	8.98203	8.89605	8	5	1.8268e-81	O15460;E7EPI9;E7ENX0;E7ERI1;A8MXE0;C9JX45;C9JCP0;C9JIG4;C9JN43	O15460	9	Prolyl 4-hydroxylase subunit alpha-2
C21orf33	-0.814133	-0.216652	1165400000	8.61486	8.87705	4	2	3.3313e-62	P30042;H7BYH1;F2Z2Q0;H7C2G3;H7C1F6	P30042;H7BYH1;F2Z2Q0;H7C2G3;H7C1F6	5	ES1 protein homolog, mitochondrial
TRIM47	-0.812663	-0.0153158	271100000	8.03015	8.21461	1	3	8.277e-11	Q96LD4;Q96AD0	Q96LD4;Q96AD0	2	Tripartite motif-containing protein 47
CEPT1	-0.808892	-0.293483	760840000	8.34294	8.73285	1	5	1.2844e-07	Q9Y6K0	Q9Y6K0	1	Choline/ethanolaminephosphotransferase 1
C4orf3	-0.794557	-1.0771	133390000	5.98257	8.12199	1	2	2.0996e-12	Q8WVX3	Q8WVX3	1	Uncharacterized protein C4orf3
IRF2BP1	-0.78819	0.125387	315850000	8.00702	8.33086	2	4	2.0284e-33	Q8IU81	Q8IU81	1	Interferon regulatory factor 2-binding protein 1
NIT1	-0.787866	0.073546	616140000	8.42627	8.54319	3	4	1.8634e-08	Q86X76;B1AQP4	Q86X76;B1AQP4	2	Nitrilase homolog 1
PLOD1	-0.785353	-0.674452	8841600000	9.66887	9.6208	27	23	4.9513e-143	B4DR87;Q02809;Q5JXB7;Q5JXB9;Q5JXB8	B4DR87;Q02809	5	Procollagen-lysine,2-oxoglutarate 5-dioxygenase 1
CRTAP	-0.782645	-0.546351	3040900000	9.18808	9.17577	6	12	2.3557e-53	O75718;C9JP16	O75718;C9JP16	2	Cartilage-associated protein
HK2	-0.781727	-0.623776	3491800000	9.16652	9.30632	14	20	1.1747e-93	P52789;E9PB90;P52790;B1AR63;B1AR61;B1AR62	P52789;E9PB90	6	Hexokinase-2
PKP2	-0.773837	-0.640794	2762500000	8.72647	9.34827	3	8	5.4969e-36	Q99959	Q99959	1	Plakophilin-2
JMJD6	-0.771372	-0.0993862	517820000	8.64683	7.87149	3	1	4.4796e-19	Q6NYC1;K7EJU9;B2WTI4;B2WTI3	Q6NYC1;K7EJU9;B2WTI4;B2WTI3	4	Bifunctional arginine demethylase and lysyl-hydroxylase JMJD6
DHCR24	-0.771101	-0.828358	3004000000	9.21838	9.13053	6	5	1.6361e-18	Q15392;B7Z817;F5H0H1;H7C4B7	Q15392;B7Z817	4	Delta(24)-sterol reductase
SRCAP	-0.770707	-0.193437	613930000	8.48074	8.49335	7	7	1.3237e-53	Q6ZRS2	Q6ZRS2	1	Helicase SRCAP
PROCR	-0.770363	-0.263456	692280000	8.44472	8.61684	1	2	2.4255e-14	Q9UNN8	Q9UNN8	1	Endothelial protein C receptor
SAP18	-0.766406	-0.173124	24549000	6.95597	7.1907	1	1	2.8333e-05	O00422;H7BZW6;U3KPY7	O00422;H7BZW6;U3KPY7	3	Histone deacetylase complex subunit SAP18
PDHX	-0.762657	-0.448784	787760000	7.82978	8.85744	1	5	3.8399e-19	O00330;E9PB14;H0YD97	O00330;E9PB14;H0YD97	3	Pyruvate dehydrogenase protein X component, mitochondrial
DDR2	-0.75877	-0.825389	1283700000	8.83339	8.77986	5	7	5.0499e-76	Q16832	Q16832	1	Discoidin domain-containing receptor 2
POLG	-0.757769	-0.800902	81012000	7.49538	7.69657	1	1	1.1393e-24	P54098;H0YCV2;H0YD36;H0YDF1;H0YCD2	P54098;H0YCV2;H0YD36;H0YDF1;H0YCD2	5	DNA polymerase subunit gamma-1
HLA-C;HLA-A	-0.75504	-0.822044	3576500000	9.33592	9.14897	6	7	7.3795e-272	P30508;P30510;Q07000;Q29960;P30504;P30505;P04222;Q9TNN7;A2BF26;P30501;B0UXQ0;P10314;P16189;P30459;P30512;P30443;P30455;P30456;P30511;E9PGX5;H0Y842	P30508;P30510;Q07000;Q29960;P30504;P30505;P04222;Q9TNN7;A2BF26;P30501;B0UXQ0;P10314;P16189;P30459;P30512	21	HLA class I histocompatibility antigen, Cw-12 alpha chain;HLA class I histocompatibility antigen, Cw-14 alpha chain;HLA class I histocompatibility antigen, Cw-15 alpha chain;HLA class I histocompatibility antigen, Cw-16 alpha chain;HLA class I histocompatibility antigen, Cw-4 alpha chain;HLA class I histocompatibility antigen, Cw-8 alpha chain;HLA class I histocompatibility antigen, Cw-3 alpha ch…
DHRSX	-0.749038	-0.544919	311260000	8.11912	8.25455	2	2	8.6583e-25	Q8N5I4;H7C5T6;H7C613;C9JB06	Q8N5I4;H7C5T6;H7C613	4	Dehydrogenase/reductase SDR family member on chromosome X
SFSWAP	-0.748384	0.198494	106570000	7.5876	7.83175	1	1	5.7542e-10	Q12872;F5H5X1;F5H1A5	Q12872;F5H5X1;F5H1A5	3	Splicing factor, suppressor of white-apricot homolog
MGAT1	-0.745986	-0.907901	322600000	8.38518	7.90223	1	1	1.0106e-10	P26572;D6RF69;D6RHZ8;D6RB69;D6RD15;D6R9U2;D6RAK2;D6RBS3;D6RA48	P26572;D6RF69;D6RHZ8;D6RB69;D6RD15;D6R9U2;D6RAK2;D6RBS3;D6RA48	9	Alpha-1,3-mannosyl-glycoprotein 2-beta-N-acetylglucosaminyltransferase
ARNT	-0.745841	-0.242396	250100000	8.00363	8.17394	3	2	7.5283e-19	P27540;F8WAP6;A6NGV6	P27540;F8WAP6	3	Aryl hydrocarbon receptor nuclear translocator
YIPF4	-0.745817	-0.981223	339400000	8.2788	8.17432	2	3	9.8755e-31	Q9BSR8	Q9BSR8	1	Protein YIPF4
ACOT9	-0.743641	-0.587034	2335100000	9.05015	9.08379	7	12	1.3689e-70	Q9Y305;H7C5Q2;C9J7L8	Q9Y305;H7C5Q2	3	Acyl-coenzyme A thioesterase 9, mitochondrial
SLC4A2	-0.742362	-0.922812	1531100000	8.57344	9.06318	9	12	4.0544e-37	P04920;J3KNG9;C9J9M9;C9J035;C9J722;C9JVC2;C9J459	P04920;J3KNG9	7	Anion exchange protein 2
APP	-0.741493	-0.812283	544180000	8.39132	8.47416	5	6	4.6008e-26	P05067;E9PG40;E9PEV0;H7C0V9;H7C104	P05067;E9PG40;E9PEV0	5	Amyloid beta A4 protein;N-APP;Soluble APP-alpha;Soluble APP-beta;C99;Beta-amyloid protein 42;Beta-amyloid protein 40;C83;P3(42);P3(40);C80;Gamma-secretase C-terminal fragment 59;Gamma-secretase C-terminal fragment 57;Gamma-secretase C-terminal fragment 50;C31
RAB27A	-0.740023	-0.503896	420970000	8.31977	8.32664	5	3	6.38e-11	P51159;H3BN55;H3BVH7;H3BS49;H3BUD9;H3BU81	P51159;H3BN55;H3BVH7;H3BS49;H3BUD9;H3BU81	6	Ras-related protein Rab-27A
KIAA2013	-0.739902	-0.686661	560440000	8.622	8.15122	3	1	4.2612e-31	Q8IYS2	Q8IYS2	1	Uncharacterized protein KIAA2013
F11R	-0.739155	-0.725184	228270000	7.90588	8.16953	2	4	2.4721e-19	Q9Y624;B7Z941	Q9Y624;B7Z941	2	Junctional adhesion molecule A
ITGAV	-0.736244	-0.62678	1947500000	8.86248	9.08597	13	12	2.4178e-81	P06756;H7BZG1	P06756	2	Integrin alpha-V;Integrin alpha-V heavy chain;Integrin alpha-V light chain
SYNE2	-0.735932	-0.09068	536030000	7.3307	8.71149	3	16	9.2895e-62	Q8WXH0;G3V5X4;Q86YP9;G3V4T3;G3V5N1	Q8WXH0;G3V5X4	5	Nesprin-2
LEMD2	-0.735211	-0.284476	4085200000	9.34856	9.26809	9	8	2.2673e-67	Q8NC56;H7C2Z0;H0Y9B7;D6RBV0;H0Y8H8	Q8NC56	5	LEM domain-containing protein 2
GGH	-0.727332	-0.569693	1624300000	8.47595	9.12225	4	3	5.309e-27	Q92820	Q92820	1	Gamma-glutamyl hydrolase
PCDH7	-0.727021	-0.800752	176650000	8.13181	7.61474	3	1	1.1588e-27	F5GWJ1;O60245;H0YAH0	F5GWJ1;O60245;H0YAH0	3	Protocadherin-7
LRP1	-0.726997	-1.70472	65137000	7.52827	7.49674	3	1	9.732e-05	Q07954;Q6PJ72	Q07954;Q6PJ72	2	Prolow-density lipoprotein receptor-related protein 1;Low-density lipoprotein receptor-related protein 1 85 kDa subunit;Low-density lipoprotein receptor-related protein 1 515 kDa subunit;Low-density lipoprotein receptor-related protein 1 intracellular domain
PPIF	-0.726425	-0.43047	2650400000	9.15906	9.0821	7	5	1.0578e-117	P30405;Q2YDB7;R4GN99;H0Y548	P30405;Q2YDB7;R4GN99;H0Y548	4	Peptidyl-prolyl cis-trans isomerase F, mitochondrial;Peptidyl-prolyl cis-trans isomerase
L1CAM	-0.726353	0.14104	3406200000	8.88945	9.42012	15	24	2.37e-245	F5H025;P32004;F5H1H0;H0Y5C3;E7EPI4;E7EVM4;E7EMY4;E9PHJ4;H3BLW5	F5H025;P32004;F5H1H0	9	Neural cell adhesion molecule L1
KRT6B	-0.724898	-4.2858	6679900	5.95024	6.76254	1	1	6.0676e-38	P04259	P04259	1	Keratin, type II cytoskeletal 6B
HARS2;HARSL	-0.724182	-0.113988	448910000	8.32459	8.37612	2	3	7.94e-23	P49590;B4DDY8;C9JV49;E9PG66;C9JHI8;B4DQ67;D6RJE6;D6RB22	P49590;B4DDY8;C9JV49;E9PG66;C9JHI8;B4DQ67	8	Probable histidine--tRNA ligase, mitochondrial
AFAP1	-0.721302	-0.389149	787230000	8.642	8.54245	6	3	2.4999e-14	Q8N556	Q8N556	1	Actin filament-associated protein 1
FDFT1	-0.721087	-0.895744	3233500000	9.21537	9.20181	8	13	3.6217e-135	P37268;E9PNM1;B7Z1J3;B4DJE5;B4DT56;B3KQ95;E9PJG4;E9PS69	P37268;E9PNM1;B7Z1J3;B4DJE5;B4DT56;B3KQ95	8	Squalene synthase
NCEH1	-0.717833	-0.628073	6759700000	9.65376	9.35297	8	11	3.6609e-70	F5H7K4;J3KN69;Q6PIU2;H7C046;F8WE33	F5H7K4;J3KN69;Q6PIU2;H7C046	5	Neutral cholesterol ester hydrolase 1
GBAS	-0.717169	-0.180283	2266800000	8.92767	9.15235	4	4	1.1497e-14	O75323;H7C333;C9K068;C9J7B1	O75323;H7C333;C9K068;C9J7B1	4	Protein NipSnap homolog 2
TOMM20	-0.713663	-0.189861	89050000	7.91386	6.8477	1	1	2.8742e-14	Q15388	Q15388	1	Mitochondrial import receptor subunit TOM20 homolog
PHLDA2	-0.712646	-0.16929	124440000	7.93542	7.58267	2	1	2.6379e-31	Q53GA4	Q53GA4	1	Pleckstrin homology-like domain family A member 2
SLC16A3	-0.707383	-0.78697	3937700000	9.37122	9.20058	24	16	9.7822e-63	O15427;J3QSC3;J3QQV2;J3QQS9;J3KTI8;J3QRA0;J3KT83;J3QRU2;J3KTM6;J3QLE3;J3QRP8	O15427;J3QSC3;J3QQV2;J3QQS9	11	Monocarboxylate transporter 4
RDH11	-0.707195	-0.739782	3497500000	9.16119	9.31137	6	9	4.3479e-97	Q8TC12;G3V2G6;G3V234;H0YIZ8;H0YJ46;H0YJ10	Q8TC12;G3V2G6;G3V234	6	Retinol dehydrogenase 11
TCOF1	-0.706559	-0.313334	4028300000	9.06677	9.45667	37	37	8.2248e-276	E9PHK9;Q13428;H0YA99	E9PHK9;Q13428	3	Treacle protein
TBL2	-0.70597	-0.382382	4009000000	9.08117	9.4477	5	12	1.7158e-114	Q9Y4P3;E9PF19;C9JVF0	Q9Y4P3;E9PF19;C9JVF0	3	Transducin beta-like protein 2
MDFIC	-0.704959	0.175173	86755000	7.74915	7.48616	1	1	1.6039e-05	Q9P1T7;C9J104	Q9P1T7;C9J104	2	MyoD family inhibitor domain-containing protein
C16orf5	-0.702703	0.0600474	59667000	7.25101	7.62162	1	2	4.6333e-23	Q9H305;K7ELR4;H3BTN7;K7ESA8;K7ENR4	Q9H305;K7ELR4;H3BTN7;K7ESA8;K7ENR4	5	LITAF-like protein
VDAC3	-0.699209	-0.317427	9815700000	9.46072	9.84055	11	14	1.4456e-131	F5H740;Q9Y277;E5RHZ6;E5RJN6;E5RFP6;E5RK27;E5RHE1;E5RFL1	F5H740;Q9Y277;E5RHZ6;E5RJN6;E5RFP6	8	Voltage-dependent anion-selective channel protein 3
RTN1	-0.698248	0.109695	123390000	6.83231	8.06666	1	1	0.0014909	Q16799;A8MT72	Q16799;A8MT72	2	Reticulon-1
ATAD2	-0.697266	-0.528677	2280100000	8.35732	9.31226	13	15	2.2681e-117	Q6PL18	Q6PL18	1	ATPase family AAA domain-containing protein 2
SLC25A19	-0.69633	-0.522281	615500000	8.52289	8.4505	6	5	3.977e-26	Q9HC21;E9PF74;J3KRY6;J3QLV3;J3KS44;J3QL84;J3KSI7;J3KTL0;J3KSB1;J3QS02	Q9HC21;E9PF74;J3KRY6;J3QLV3;J3KS44;J3QL84;J3KSI7	10	Mitochondrial thiamine pyrophosphate carrier
SLC35F2	-0.693201	-0.755089	486890000	8.31524	8.44751	2	4	2.0841e-78	Q8IXU6;E9PJD1;E9PRY2;E9PKZ2;B4DUB9	Q8IXU6;E9PJD1;E9PRY2;E9PKZ2	5	Solute carrier family 35 member F2
WLS	-0.693108	-0.606452	1924500000	8.79301	9.11518	5	7	1.9564e-27	F5H4K0;Q5T9L3;E9PM62;H0YCG9;E9PJW4;E9PKJ0;Q7Z430;E9PQK1;H0YDL2;E9PM23	F5H4K0;Q5T9L3;E9PM62;H0YCG9;E9PJW4;E9PKJ0	10	Protein wntless homolog
HSD17B7	-0.691127	-0.486408	204920000	7.76907	8.16483	2	3	5.4165e-14	P56937;V9GYN3	P56937;V9GYN3	2	3-keto-steroid reductase
VTI1B	-0.690801	0.541019	200690000	7.99919	8.00376	1	1	2.0727e-06	Q9UEU0;H0YJJ5;H0YJL5	Q9UEU0;H0YJJ5;H0YJL5	3	Vesicle transport through interaction with t-SNAREs homolog 1B
SOD2	-0.686174	-0.975056	2572800000	9.26285	8.86986	10	6	6.451e-72	P04179;B3KUK2;F5GYZ5;F5H4R2;F5H3C5;G8JLJ2;B4E3K9	P04179;B3KUK2;F5GYZ5;F5H4R2;F5H3C5	7	Superoxide dismutase [Mn], mitochondrial;Superoxide dismutase
SDF2L1	-0.682881	-0.470609	819390000	8.68386	8.52697	3	3	2.8193e-105	Q9HCN8	Q9HCN8	1	Stromal cell-derived factor 2-like protein 1
NOTCH2	-0.682765	-0.850741	3115300000	8.84569	9.38281	11	13	1.1814e-67	Q04721;P46531	Q04721	2	Neurogenic locus notch homolog protein 2;Notch 2 extracellular truncation;Notch 2 intracellular domain
C14orf1	-0.680659	-0.581648	178170000	8.2306	6.90939	2	1	6.6412e-09	Q9UKR5	Q9UKR5	1	Probable ergosterol biosynthetic protein 28
B4GALT5	-0.678857	-0.765499	911920000	8.61688	8.69725	4	3	7.3214e-08	O43286	O43286	1	Beta-1,4-galactosyltransferase 5
NFAT5	-0.678326	-0.650725	25029000	7.14743	7.04084	2	1	3.3914e-21	O94916	O94916	1	Nuclear factor of activated T-cells 5
FZD6	-0.676895	-0.588617	474360000	8.15706	8.51957	5	3	5.6788e-56	O60353;F5H831	O60353;F5H831	2	Frizzled-6
CECR5	-0.676434	-0.283422	2284600000	9.23467	8.75437	4	4	2.6998e-91	Q9BXW7;A8MYZ9	Q9BXW7	2	Cat eye syndrome critical region protein 5
SSR1	-0.671646	-0.571386	3863400000	9.22712	9.33774	7	4	2.7654e-34	P43307;C9IZQ1;E9PAL7;C9J5W0;C9J3L8;F5H5Y2;C9JBX5	P43307;C9IZQ1;E9PAL7;C9J5W0;C9J3L8;F5H5Y2	7	Translocon-associated protein subunit alpha
MPV17L2	-0.67075	-0.297963	275510000	8.17849	8.0958	3	3	1.1548e-41	Q567V2	Q567V2	1	Mpv17-like protein 2
ADAM9	-0.669671	-0.844458	432310000	8.40727	8.24768	6	2	2.7537e-51	Q13443;A0AVL1;F8WC54	Q13443	3	Disintegrin and metalloproteinase domain-containing protein 9
EBP	-0.668845	-0.5477	2477800000	8.9763	9.18495	4	9	2.5433e-39	Q15125;C9JJ78;C9J719	Q15125;C9JJ78;C9J719	3	3-beta-hydroxysteroid-Delta(8),Delta(7)-isomerase
PTPRF	-0.660452	-0.120984	3016100000	8.87877	9.35403	17	19	7.8787e-184	P10586;H0Y6Z7;H0Y7Z9;H0Y4H1;F2Z3B8;H0Y380	P10586;H0Y6Z7;H0Y7Z9;H0Y4H1;F2Z3B8	6	Receptor-type tyrosine-protein phosphatase F
MCAT	-0.660315	-0.178241	1076900000	8.18355	8.96579	1	5	4.0968e-20	Q8IVS2	Q8IVS2	1	Malonyl-CoA-acyl carrier protein transacylase, mitochondrial
PVRL2	-0.660293	-0.605201	90928000	7.73244	7.56729	1	1	0.0016195	Q92692	Q92692	1	Poliovirus receptor-related protein 2
PDP1	-0.659495	-0.609773	161420000	8.06878	7.64593	1	2	3.4281e-10	Q9P0J1;E5RIV4;E5RI96;E5RIE5	Q9P0J1	4	[Pyruvate dehydrogenase [acetyl-transferring]]-phosphatase 1, mitochondrial
RALY	-0.658356	-0.507296	11902000000	9.58209	9.90751	9	10	1.2102e-58	Q9UKM9;Q5QPL9;Q5QPM1;Q5QPM0;Q5QPM2	Q9UKM9;Q5QPL9;Q5QPM1;Q5QPM0;Q5QPM2	5	RNA-binding protein Raly
GRPEL1	-0.658333	-0.481807	285500000	7.52514	8.40138	2	6	1.9356e-17	Q9HAV7	Q9HAV7	1	GrpE protein homolog 1, mitochondrial
RHBDD2;WUGSC:H_RG122E10.2a	-0.656808	-0.370769	288260000	8.34782	7.81631	1	4	4.0872e-27	Q6NTF9;Q9UDT1	Q6NTF9;Q9UDT1	2	Rhomboid domain-containing protein 2
BCAP31	-0.655671	-0.627917	2107300000	9.21529	8.66801	12	9	4.2293e-127	P51572;C9J0M4;C9JQ75;C9JSP1;C9JMD7;C9JM14	P51572;C9J0M4;C9JQ75;C9JSP1	6	B-cell receptor-associated protein 31
B3GNT1	-0.655285	-0.501565	350190000	7.96671	8.4109	1	4	2.4683e-18	O43505	O43505	1	N-acetyllactosaminide beta-1,3-N-acetylglucosaminyltransferase
CERS2;LASS2	-0.652334	-0.544751	1333000000	8.79734	8.84876	2	3	8.7575e-16	Q96G23;Q5SZE1;H0YNU7;Q5SZE4;Q5SZE6;H0YLQ6;H0YKH6;Q5SZE3;Q5SZE2	Q96G23;Q5SZE1;H0YNU7;Q5SZE4;Q5SZE6;H0YLQ6;H0YKH6;Q5SZE3;Q5SZE2	9	Ceramide synthase 2
TRIP10	-0.651677	0.183582	856660000	8.3832	8.78888	3	5	3.7254e-31	Q15642;M0R2H7;M0R0F9	Q15642;M0R2H7;M0R0F9	3	Cdc42-interacting protein 4
SUCLA2	-0.64939	-0.528573	3534000000	9.28457	9.20639	7	6	2.0566e-29	Q9P2R7;F5GXC8;F5H5G8;Q5T9Q5;Q5T9Q8	Q9P2R7;F5GXC8;F5H5G8;Q5T9Q5	5	Succinyl-CoA ligase [ADP-forming] subunit beta, mitochondrial
GRAMD3	-0.649299	-0.39333	39501000	7.11029	7.42504	1	2	4.6151e-58	Q96HH9;E9PD09;F5H6Z9;D6R9P9;D6RFH3;D6REP5	Q96HH9;E9PD09;F5H6Z9;D6R9P9;D6RFH3;D6REP5	6	GRAM domain-containing protein 3
CHD2	-0.649163	-0.555291	28758000	7.17117	7.14383	2	1	2.3034e-21	O14647;G3V418	O14647	2	Chromodomain-helicase-DNA-binding protein 2
ZFC3H1	-0.648869	-0.438972	281220000	7.17202	8.42547	2	7	1.0236e-32	O60293;G3V1X1	O60293	2	Zinc finger C3H1 domain-containing protein
ATAD5	-0.648801	-0.212919	133960000	7.68575	7.93175	3	5	4.4343e-13	Q96QE3	Q96QE3	1	ATPase family AAA domain-containing protein 5
SEC22A	-0.648349	-0.434539	1097900000	8.70769	8.76921	1	2	3.4635e-07	Q96IW7;C9JNZ0;C9JRY4;C9JDJ8;C9JZ27;C9J463;C9JR77;F8WAU7	Q96IW7;C9JNZ0;C9JRY4;C9JDJ8;C9JZ27	8	Vesicle-trafficking protein SEC22a
PTPN1	-0.647332	-0.245386	3048700000	9.24714	9.10792	5	6	8.9669e-71	P18031;B4DSN5	P18031;B4DSN5	2	Tyrosine-protein phosphatase non-receptor type 1
ATP1B1	-0.64618	-0.821636	6719900000	9.45662	9.58637	16	11	1.1709e-46	P05026;A6NGH2;B7Z9S8;V9GYR2	P05026;A6NGH2;B7Z9S8	4	Sodium/potassium-transporting ATPase subunit beta-1
PXDN	-0.644555	-0.439618	691600000	8.53624	8.54139	10	5	2.5018e-55	Q92626;H7C1W1;C9J4I9;H7C300	Q92626;H7C1W1	4	Peroxidasin homolog
PTPRJ	-0.643698	-1.77833	461380000	7.91578	8.57865	5	9	1.3112e-46	Q12913	Q12913	1	Receptor-type tyrosine-protein phosphatase eta
KCT2	-0.643518	-0.0843032	190710000	7.73769	8.13367	1	3	8.6083e-11	Q8NC54	Q8NC54	1	Keratinocyte-associated transmembrane protein 2
TMEM132A	-0.643293	-0.67828	233260000	7.80932	8.22735	4	2	3.8867e-34	Q24JP5;H0YFQ2;H0YFB3	Q24JP5	3	Transmembrane protein 132A
C19orf63	-0.642324	-0.17467	319820000	8.26439	8.13354	4	1	4.9636e-40	M0R2A0;Q5UCC4	M0R2A0;Q5UCC4	2	UPF0510 protein INM02
B3GALTL	-0.642279	-0.677126	1231300000	8.75691	8.8195	1	1	3.5263e-18	Q6Y288	Q6Y288	1	Beta-1,3-glucosyltransferase
B4GALT1	-0.640164	-0.166227	429910000	8.55484	7.85202	2	2	6.2371e-77	P15291;Q86XA6;B4DMM8	P15291;Q86XA6;B4DMM8	3	Beta-1,4-galactosyltransferase 1;Lactose synthase A protein;N-acetyllactosamine synthase;Beta-N-acetylglucosaminylglycopeptide beta-1,4-galactosyltransferase;Beta-N-acetylglucosaminyl-glycolipid beta-1,4-galactosyltransferase;Processed beta-1,4-galactosyltransferase 1
INTS4	-0.63922	-0.210529	270570000	7.86953	8.29341	2	6	1.5211e-42	Q96HW7;F8WAA7;E9PIM3;Q2T9F4	Q96HW7	4	Integrator complex subunit 4
VDAC1	-0.638568	-0.486711	68677000000	10.4208	10.6266	46	66	0	P21796;C9JI87	P21796;C9JI87	2	Voltage-dependent anion-selective channel protein 1
THOC3	-0.638479	-0.273047	1004100000	8.57137	8.80028	1	4	1.0575e-42	Q96J01;Q6NZ53;D6RGZ2;D6REC9	Q96J01;Q6NZ53;D6RGZ2	4	THO complex subunit 3
CPOX	-0.637872	-0.492484	4107300000	9.30612	9.31884	6	8	6.9256e-128	P36551;H0YA22;D6RER6	P36551	3	Coproporphyrinogen-III oxidase, mitochondrial
KRR1	-0.637783	-0.431949	1560500000	9.04155	8.66284	3	4	1.0344e-34	Q13601	Q13601	1	KRR1 small subunit processome component homolog
SLC35E1	-0.636661	-1.60467	341160000	8.48983	7.50857	5	1	1.2644e-91	Q96K37;H7C1I0	Q96K37;H7C1I0	2	Solute carrier family 35 member E1
NIPA1	-0.636167	-0.660589	70889000	7.62794	7.45382	3	1	4.0599e-19	Q7RTP0;Q3SYP4	Q7RTP0;Q3SYP4	2	Magnesium transporter NIPA1
UCC1;EPDR1	-0.634106	-1.73673	204160000	7.85973	8.11982	1	1	0.0011713	A4D1W8;Q9UM22	A4D1W8;Q9UM22	2	Mammalian ependymin-related protein 1
CCDC90A	-0.632808	-0.255081	114720000	7.84857	7.64502	2	2	1.1368e-11	Q96AQ8;U3KQP8	Q96AQ8;U3KQP8	2	Coiled-coil domain-containing protein 90A, mitochondrial
CPD	-0.631779	-0.582987	1411000000	8.5618	9.0197	15	12	7.83e-112	O75976;J3QQJ4;J3QRJ9	O75976	3	Carboxypeptidase D
ZCCHC10	-0.631444	0.232047	102970000	7.7353	7.68667	1	1	0.0001423	Q8TBK6;B3KVL5	Q8TBK6;B3KVL5	2	Zinc finger CCHC domain-containing protein 10
ITGB6	-0.630908	-0.688264	1779800000	8.93015	8.96771	3	2	0.00046857	P18564;E9PEE8;C9JA97	P18564;E9PEE8;C9JA97	3	Integrin beta-6;Integrin beta
CXADR	-0.629345	-0.686638	646420000	8.25667	8.66824	3	7	4.2559e-30	P78310	P78310	1	Coxsackievirus and adenovirus receptor
TMEM97	-0.628385	-0.761164	475730000	8.53998	8.11062	4	1	1.6034e-14	Q5BJF2;J3KT68	Q5BJF2;J3KT68	2	Transmembrane protein 97
ACSS2	-0.628006	-0.40255	912570000	8.11906	8.89267	2	5	3.1221e-32	Q9NR19;E7EWU3;C9JY31;B4DEH9;C9IYL0;C9J7L5;C9JXD9;F8WCJ4;F8WDJ9	Q9NR19;E7EWU3	9	Acetyl-coenzyme A synthetase, cytoplasmic
IRS2	-0.627761	-0.468651	595730000	7.89627	8.71347	6	8	4.7137e-115	Q9Y4H2	Q9Y4H2	1	Insulin receptor substrate 2
CWC15	-0.626246	-0.233566	698950000	8.80676	7.7642	1	2	2.3948e-19	Q9P013;U3KQ79	Q9P013;U3KQ79	2	Protein CWC15 homolog
UTP11L	-0.6256	-0.303294	838820000	8.61217	8.63286	6	5	2.7308e-23	Q9Y3A2;B4DJC6	Q9Y3A2;B4DJC6	2	Probable U3 small nucleolar RNA-associated protein 11
FAR1	-0.625511	-0.817079	6552900000	9.49513	9.53479	14	11	2.0646e-83	Q8WVX9;E9PNW8;E9PPB8	Q8WVX9;E9PNW8	3	Fatty acyl-CoA reductase 1
PRSS21	-0.625222	-0.369576	750900000	8.77683	8.1839	4	5	2.2274e-13	Q9Y6M0;I3L0U2;I3L3C7	Q9Y6M0;I3L0U2;I3L3C7	3	Testisin
RAB6A;RAB6B	-0.622754	-0.690358	13574000000	9.82492	9.83833	14	23	4.2522e-73	P20340;H7BYW1;Q9NRW1;F5H3K7;F5GX61;C9J0I2	P20340;H7BYW1;Q9NRW1	6	Ras-related protein Rab-6A;Ras-related protein Rab-6B
MTHFD2	-0.620667	0.176833	5220200000	9.11351	9.59345	8	8	5.4412e-40	P13995;Q7Z650;B9A062;B4DY35;B8ZZU9	P13995;Q7Z650;B9A062;B4DY35;B8ZZU9	5	Bifunctional methylenetetrahydrofolate dehydrogenase/cyclohydrolase, mitochondrial;NAD-dependent methylenetetrahydrofolate dehydrogenase;Methenyltetrahydrofolate cyclohydrolase
LPCAT1	-0.619869	-0.832128	3115800000	9.09402	9.27279	9	9	1.463e-58	Q8NF37	Q8NF37	1	Lysophosphatidylcholine acyltransferase 1
ATG9A	-0.618318	-0.560579	898550000	8.54829	8.7365	3	4	8.0882e-15	Q7Z3C6;H7C1G6;H7C152	Q7Z3C6;H7C1G6	3	Autophagy-related protein 9A
TMED1	-0.618052	-0.144537	735500000	8.43088	8.6682	4	4	1.48e-20	Q13445;K7EIN4;K7EQ63	Q13445;K7EIN4;K7EQ63	3	Transmembrane emp24 domain-containing protein 1
TFRC	-0.617631	-0.729268	148500000000	10.8289	10.9088	168	124	0	P02786;G3V0E5;F5H6B1;H7C3V5;F8WBE5	P02786;G3V0E5;F5H6B1	5	Transferrin receptor protein 1;Transferrin receptor protein 1, serum form
RNF149	-0.616149	-1.57334	591440000	8.36806	8.55396	2	5	3.8861e-15	Q8NC42;F8WCD0	Q8NC42;F8WCD0	2	E3 ubiquitin-protein ligase RNF149
KIAA1671	-0.615552	-0.145031	636390000	8.60077	8.37581	6	7	4.6353e-58	Q9BY89	Q9BY89	1	Uncharacterized protein KIAA1671
SYNGR2	-0.614116	-0.37501	1656500000	8.93671	8.8988	4	4	1.4304e-14	Q3KQZ2;O43760;K7ELS8;K7ENG9;K7ELD9;K7EJ35	Q3KQZ2;O43760;K7ELS8;K7ENG9;K7ELD9	6	Synaptogyrin-2
SLC7A1	-0.611711	-0.977384	745280000	8.52231	8.61529	5	4	2.3952e-23	P30825;Q5JR49	P30825;Q5JR49	2	High affinity cationic amino acid transporter 1
HLA-B	-0.611601	-0.642797	268350000	8.30918	7.81	3	1	4.6511e-116	P30493;Q29940;P30464;P30484;P30491;P30495;P30685;P30492;P30461;P30481;P30485;P10319;P18465;P18464;P30490;P30498;P03989;P30483;P30487;P30488	P30493;Q29940;P30464;P30484;P30491;P30495;P30685;P30492;P30461;P30481;P30485;P10319;P18465;P18464;P30490;P30498;P03989;P30483;P30487;P30488	20	HLA class I histocompatibility antigen, B-55 alpha chain;HLA class I histocompatibility antigen, B-59 alpha chain;HLA class I histocompatibility antigen, B-15 alpha chain;HLA class I histocompatibility antigen, B-46 alpha chain;HLA class I histocompatibility antigen, B-53 alpha chain;HLA class I histocompatibility antigen, B-56 alpha chain;HLA class I histocompatibility antigen, B-35 alpha chain;…
LYRM4	-0.610698	-0.263421	58424000	7.72791	6.69717	2	1	5.4513e-08	F5H189;C9JRX8;Q9HD34;C9JY28;H7C4Q5;C9J799	F5H189;C9JRX8;Q9HD34;C9JY28;H7C4Q5;C9J799	6	LYR motif-containing protein 4
SQLE	-0.605464	-1.32251	593870000	7.92325	8.70763	1	6	5.3703e-33	Q14534;E7EVQ6;H0YBN7;E5RJH9	Q14534;E7EVQ6	4	Squalene monooxygenase
RAB2A	-0.60542	-0.595271	13086000000	9.84419	9.78538	28	37	4.2445e-201	P61019;E9PKL7;H7C125;H0YD31;E9PE37;Q6PIK3;H0YDL5	P61019;E9PKL7	7	Ras-related protein Rab-2A
GPT2	-0.602591	-0.601759	1666800000	8.53771	9.1212	3	7	3.7964e-64	Q8TD30;H3BU54	Q8TD30	2	Alanine aminotransferase 2
PTRH2	-0.602504	-0.620601	671790000	8.45062	8.59056	7	4	7.2058e-289	J3KQ48;Q9Y3E5	J3KQ48;Q9Y3E5	2	Peptidyl-tRNA hydrolase 2, mitochondrial
MTF2	-0.601409	-0.0743499	69652000	7.64995	7.39775	1	1	4.8372e-23	Q9Y483	Q9Y483	1	Metal-response element-binding transcription factor 2
ACOT8	-0.600534	-0.00568092	438610000	8.50641	8.0707	1	1	1.27e-16	O14734;E9PJN0;H7C5A7;E9PRD4	O14734;E9PJN0;H7C5A7;E9PRD4	4	Acyl-coenzyme A thioesterase 8
NEU1	-0.600402	0.0890913	146680000	7.98354	7.70246	1	2	1.3957e-12	Q99519;E9PIF4	Q99519;E9PIF4	2	Sialidase-1
RAB4A	-0.599593	-0.140189	572730000	8.559	8.32323	7	6	8.6807e-67	P20338;P61018;M0R1E0;M0R0X1	P20338	4	Ras-related protein Rab-4A
STAM2	-0.597693	0.381726	166300000	8.08311	7.65526	2	1	1.574e-12	O75886	O75886	1	Signal transducing adapter molecule 2
EPHA2	-0.595773	-2.05421	2573800000	8.90687	9.24719	10	15	6.4941e-85	P29317;P54762;B3KTB2;P29323;Q9UF33;Q15375;B1AKC9;D6RAL5;J3KR66;P29322;P54764;P29320;E9PG71;B7Z6Q8;C9JXA2;Q06187;Q5JY90	P29317	17	Ephrin type-A receptor 2
HDHD3	-0.594879	-0.61854	440850000	7.77067	8.58192	2	5	1.8816e-27	Q9BSH5	Q9BSH5	1	Haloacid dehalogenase-like hydrolase domain-containing protein 3
ATPAF2	-0.594705	-0.13174	291880000	7.80008	8.35942	2	3	1.8897e-15	Q8N5M1	Q8N5M1	1	ATP synthase mitochondrial F1 complex assembly factor 2
ETFA	-0.594443	-0.325304	13024000000	9.5971	9.95759	17	25	2.5237e-214	P13804;H0YLU7;H0YL12;H0YK49;H0YKF0;H0YNX6;H0YL83;J3KN60	P13804;H0YLU7;H0YL12;H0YK49;H0YKF0;H0YNX6	8	Electron transfer flavoprotein subunit alpha, mitochondrial
BET1;DKFZp781C0425	-0.594421	-0.0817359	148980000	8.15712	6.73156	5	1	2.2236e-45	H7C1N3;O15155;Q68DU7;C9JTT8;Q96EA0	H7C1N3;O15155;Q68DU7;C9JTT8;Q96EA0	5	BET1 homolog
KCTD5	-0.594138	-0.530927	42597000	7.0849	7.48342	2	2	3.4554e-13	Q9NXV2;H3BSS5	Q9NXV2	2	BTB/POZ domain-containing protein KCTD5
PGM2L1	-0.593246	-0.040764	167160000	7.91556	7.92856	1	1	6.6095e-08	Q6PCE3	Q6PCE3	1	Glucose 1,6-bisphosphate synthase
ATP11C	-0.592658	-0.03623	193670000	7.28171	8.24189	2	3	2.1506e-08	Q8NB49;H7C0E8	Q8NB49	2	Probable phospholipid-transporting ATPase IG
TEFM	-0.590332	-0.930408	181580000	8.21669	7.22748	2	1	5.2433e-06	Q96QE5	Q96QE5	1	Transcription elongation factor, mitochondrial
SCD	-0.589333	0.125916	5018200000	9.45632	9.33415	14	9	7.6493e-136	O00767	O00767	1	Acyl-CoA desaturase
SLC27A4	-0.588986	0.237441	469520000	8.37005	8.37122	3	4	3.4881e-28	Q6P1M0;Q96G53	Q6P1M0;Q96G53	2	Long-chain fatty acid transport protein 4
ACOT13	-0.588335	-0.115879	587930000	8.75049	7.39698	7	4	5.2621e-28	Q9NPJ3	Q9NPJ3	1	Acyl-coenzyme A thioesterase 13
PI4K2A	-0.587251	-0.716078	1576500000	8.97028	8.80799	9	9	1.0044e-42	Q9BTU6	Q9BTU6	1	Phosphatidylinositol 4-kinase type 2-alpha
PGRMC1	-0.586839	-0.648711	1897200000	8.98219	8.97189	7	11	2.7957e-188	O00264;B7Z1L3	O00264;B7Z1L3	2	Membrane-associated progesterone receptor component 1
NPC1	-0.586081	-0.495186	1907900000	9.11167	8.78866	8	5	1.8442e-35	O15118;K7EQ23;B4DET3	O15118;K7EQ23;B4DET3	3	Niemann-Pick C1 protein
DNAJC3	-0.585929	-0.20563	958170000	8.31254	8.87668	3	3	2.125e-43	Q13217	Q13217	1	DnaJ homolog subfamily C member 3
CTCF	-0.585496	-0.0164244	142970000	6.68852	8.14016	1	3	3.1873e-27	P49711	P49711	1	Transcriptional repressor CTCF
CYBRD1	-0.585453	-0.484207	81460000	7.7952	7.28008	3	3	1.8557e-14	Q53TN4	Q53TN4	1	Cytochrome b reductase 1
RFT1	-0.585367	-1.13946	184050000	7.95685	7.97083	2	2	5.7386e-06	Q96AA3;B5MDE0;C9JP01	Q96AA3;B5MDE0	3	Protein RFT1 homolog
BRI3BP	-0.584782	-0.569758	346890000	8.33812	8.11076	6	5	2.2304e-47	Q8WY22	Q8WY22	1	BRI3-binding protein
PCCB	-0.584241	-0.202041	267210000	7.8214	8.30304	1	2	3.3763e-22	E7EX59;C9JQS9;E9PDR0;P05166;E7ETT1;E7EUY3;E7ETT4;E9PEC3;F8WBI9;E7ENC1	E7EX59;C9JQS9;E9PDR0;P05166;E7ETT1;E7EUY3;E7ETT4;E9PEC3;F8WBI9;E7ENC1	10	Propionyl-CoA carboxylase beta chain, mitochondrial
FLVCR1	-0.584112	-0.572501	202870000	7.83501	8.12866	3	5	9.5925e-10	Q9Y5Y0;H7C3Z2	Q9Y5Y0	2	Feline leukemia virus subgroup C receptor-related protein 1
C19orf10	-0.580504	-0.696003	2278800000	9.19307	8.85673	10	11	5.1413e-56	M0QYN0;Q969H8;M0QXF7	M0QYN0;Q969H8;M0QXF7	3	UPF0556 protein C19orf10
NIP7	-0.579232	-0.369669	1738000000	8.21659	9.19684	4	6	3.7876e-49	Q9Y221;J3QLW7;J3QRR4;J3QRD6	Q9Y221;J3QLW7	4	60S ribosome subunit biogenesis protein NIP7 homolog
TMX1	-0.577078	-0.645051	4498100000	9.25152	9.43355	9	9	1.2871e-35	Q9H3N1;G3V448	Q9H3N1	2	Thioredoxin-related transmembrane protein 1
LETM1	-0.576153	-0.380559	9113900000	9.69499	9.61904	15	17	1.95e-104	O95202	O95202	1	LETM1 and EF-hand domain-containing protein 1, mitochondrial
PMPCB	-0.574734	-0.521349	6147500000	9.54409	9.4228	11	13	2.43e-128	O75439;G3V0E4;E7ERZ4;F8WAZ6;F8WBE1;F8WEA6	O75439;G3V0E4;E7ERZ4	6	Mitochondrial-processing peptidase subunit beta
CLASRP	-0.574433	-0.112787	74246000	7.46301	7.65519	1	1	0.011549	Q8N2M8;F5H0Q6;F8WAG9	Q8N2M8;F5H0Q6;F8WAG9	3	CLK4-associating serine/arginine rich protein
RAB18	-0.573531	-0.784831	3812800000	9.41132	9.09153	13	9	1.7254e-70	Q9NP72;Q5W0J0;H0Y6T8	Q9NP72;Q5W0J0;H0Y6T8	3	Ras-related protein Rab-18
ERP29	-0.573231	-0.351203	18683000000	10.0143	9.92167	23	20	9.906e-133	P30040;F8VY02;F8W1G0	P30040;F8VY02	3	Endoplasmic reticulum resident protein 29
NSDHL	-0.572823	-0.718782	5180700000	9.50006	9.30492	16	8	2.0003e-126	Q15738;C9JDR0	Q15738;C9JDR0	2	Sterol-4-alpha-carboxylate 3-dehydrogenase, decarboxylating
TXNDC5	-0.570614	-0.424571	26594000000	10.056	10.1823	15	28	1.0381e-146	Q8NBS9;Q86UY0	Q8NBS9;Q86UY0	2	Thioredoxin domain-containing protein 5
OPA1	-0.570593	-0.0449105	1080400000	8.76365	8.69902	6	4	1.7424e-28	E5KLJ5;E5KLJ9;E5KLJ6;E5KLK1;O60313;H7C321;H7C141;H7C3G2	E5KLJ5;E5KLJ9;E5KLJ6;E5KLK1;O60313	8	Dynamin-like 120 kDa protein, mitochondrial;Dynamin-like 120 kDa protein, form S1
HELLS	-0.570443	0.187641	348250000	8.21288	8.26715	2	2	2.2741e-10	Q9NRZ9;Q9NW36	Q9NRZ9;Q9NW36	2	Lymphoid-specific helicase
STIM1	-0.56995	-0.421747	879260000	8.58269	8.6961	5	7	3.5405e-233	Q13586;E9PNJ4;E9PQJ4;H0YDB2;E9PIQ8;E9PN27;E9PR09;E9PRZ7;E9PMB4;E9PJ19;E9PR07;E9PRE4	Q13586;E9PNJ4	12	Stromal interaction molecule 1
SHMT1	-0.569822	0.12618	1373300000	8.76582	8.89765	3	4	5.578e-45	P34896;B4DPM9;J3KRZ5;J3KRK5	P34896;B4DPM9	4	Serine hydroxymethyltransferase, cytosolic;Serine hydroxymethyltransferase
ORMDL3;ORMDL2	-0.569479	-0.327095	228740000	8.28226	7.57055	3	1	1.8489e-28	Q8N138;J3QRM9;F8VXD5;J3KTF9	Q8N138;J3QRM9;F8VXD5;J3KTF9	4	ORM1-like protein 3
THEM6	-0.569287	-0.471649	1462600000	8.92004	8.79984	10	11	1.1103e-38	Q8WUY1;H0YAR9	Q8WUY1	2	UPF0670 protein THEM6
RARS2	-0.568816	0.234379	15010000	7.02845	6.63679	1	1	3.1601e-07	Q5T160	Q5T160	1	Probable arginine--tRNA ligase, mitochondrial
PRDX3	-0.567276	-0.422424	30069000000	10.3614	9.85044	51	28	1.1213e-181	P30048;E9PH29	P30048;E9PH29	2	Thioredoxin-dependent peroxide reductase, mitochondrial
RCOR1	-0.566464	0.437228	594760000	8.73726	7.6873	2	1	9.5533e-07	J3KN32;Q9UKL0	J3KN32;Q9UKL0	2	REST corepressor 1
EPHB4	-0.565609	-0.389659	528770000	8.31521	8.50803	3	5	5.2973e-54	P54760;Q96L35;P54753	P54760;Q96L35	3	Ephrin type-B receptor 4
VAPB	-0.56322	-0.605903	5171700000	9.34899	9.46808	22	19	3.135e-197	O95292;E5RK64	O95292	2	Vesicle-associated membrane protein-associated protein B/C
ZZEF1	-0.562091	0.56306	73269000	6.73992	7.83107	1	3	8.2915e-36	O43149;I3L3Q3	O43149	2	Zinc finger ZZ-type and EF-hand domain-containing protein 1
CHTOP	-0.562027	-0.454447	686140000	8.56215	8.50686	2	1	6.2845e-33	Q9Y3Y2;Q5T7Y7	Q9Y3Y2	2	Chromatin target of PRMT1 protein
CLPP	-0.560324	-0.37215	1050900000	8.6987	8.74131	6	3	1.8216e-49	Q16740;M0R208;M0QYV5	Q16740;M0R208	3	Putative ATP-dependent Clp protease proteolytic subunit, mitochondrial
RAB7L1	-0.559643	-0.544666	411500000	8.18429	8.4127	2	3	3.1456e-27	O14966;E9PL56	O14966	2	Ras-related protein Rab-7L1
ILK	-0.559345	0.5757	1085500000	8.63724	8.81411	3	7	1.5813e-17	Q13418;B7Z418;B7Z1I0	Q13418;B7Z418;B7Z1I0	3	Integrin-linked protein kinase
ATP6AP1	-0.556712	-0.423255	953860000	8.74709	8.59688	3	4	2.9286e-27	Q15904;A6QRJ1	Q15904	2	V-type proton ATPase subunit S1
STX5	-0.555248	-0.117725	163410000	8.01957	7.76935	1	1	1.2715e-06	Q13190;F8W8Q9;B4DKR0;E9PNU4;H7C3X5	Q13190;F8W8Q9;B4DKR0;E9PNU4;H7C3X5	5	Syntaxin-5
RAB1A	-0.554676	-0.475836	3911900000	9.32744	9.252	15	18	7.7719e-280	P62820;B7Z8M7;E7END7;E7ETK2	P62820;B7Z8M7;E7END7	4	Ras-related protein Rab-1A
RAB5B	-0.554379	-0.532867	2563500000	9.15192	9.05865	7	3	2.1238e-73	P61020;F8VUA5	P61020;F8VUA5	2	Ras-related protein Rab-5B
MDH2	-0.554104	-0.435788	111670000000	10.4931	10.906	38	74	0	P40926;E9PDB2;G3XAL0	P40926;E9PDB2;G3XAL0	3	Malate dehydrogenase, mitochondrial;Malate dehydrogenase
ELMO2	-0.552833	0.171975	439560000	7.76118	8.58189	1	6	9.028e-37	B4DRL5;Q96JJ3;Q5JVZ5;Q7Z5G9;F5GZP8;B4DZ20;Q5JW01;H0YCM7;Q5JVZ4;Q5JVZ8	B4DRL5;Q96JJ3;Q5JVZ5;Q7Z5G9;F5GZP8;B4DZ20;Q5JW01;H0YCM7	10	Engulfment and cell motility protein 2
SPCS3	-0.552728	-0.570336	1605400000	9.05998	8.66019	7	7	1.1665e-33	P61009	P61009	1	Signal peptidase complex subunit 3
NDFIP1	-0.552558	-0.964742	962160000	8.60457	8.74806	9	7	4.3026e-46	Q9BT67	Q9BT67	1	NEDD4 family-interacting protein 1
CYP2S1	-0.552114	-0.0893287	647260000	8.51119	8.50891	5	6	5.6918e-78	Q96SQ9;B4DJI0;M0R152;M0R057;M0R2G8	Q96SQ9	5	Cytochrome P450 2S1
SYS1;C20orf169	-0.552093	-0.426819	118210000	8.03834	6.95359	2	1	6.7735e-16	Q8N2H4;E7ETM6;Q5QPU8;H3BUS1;F2Z2A3	Q8N2H4;E7ETM6;Q5QPU8;H3BUS1;F2Z2A3	5	Protein SYS1 homolog
SHMT2	-0.551924	-0.659768	60441000000	10.5407	10.4101	41	30	9.6533e-269	P34897;B4DLV4;G3V5L0;G3V2Y4;H0YIZ0;G3V4W5;G3V540;G3V2W0;G3V2E4;G3V4X0;G3V4T0;G3V3Y8;G3V241;G3V3C6;G3V2Y1;G3V2D2	P34897;B4DLV4;G3V5L0;G3V2Y4	16	Serine hydroxymethyltransferase, mitochondrial;Serine hydroxymethyltransferase
CMTM6	-0.55186	-0.414441	204690000	8.01364	8.00647	3	3	4.8611e-22	Q9NX76	Q9NX76	1	CKLF-like MARVEL transmembrane domain-containing protein 6
PRPF38A	-0.551437	-0.165693	1075900000	8.36611	8.92614	1	4	4.7973e-11	Q8NAV1	Q8NAV1	1	Pre-mRNA-splicing factor 38A
TMX3	-0.550845	-0.377482	589450000	8.52983	8.39922	5	4	5.029e-34	Q96JJ7;B4DIE3	Q96JJ7	2	Protein disulfide-isomerase TMX3
ITM2B	-0.55055	-1.31115	467190000	8.29568	8.43078	3	8	4.053e-18	Q9Y287;Q5W0A2	Q9Y287;Q5W0A2	2	Integral membrane protein 2B;BRI2, membrane form;BRI2 intracellular domain;BRI2C, soluble form;Bri23 peptide
ATP5SL	-0.549789	-1.17147	57381000	7.58608	7.27476	2	1	5.0847e-11	Q9NW81;K7ESN5	Q9NW81;K7ESN5	2	ATP synthase subunit s-like protein
CCSMST1;C16orf91	-0.54962	-0.0731808	134850000	8.08156	7.15207	4	1	1.688e-12	Q4G0I0;H3BP47	Q4G0I0;H3BP47	2	Protein CCSMST1
TTF1	-0.549303	-0.423739	58717000	7.38952	7.53399	1	1	1.596e-08	Q15361	Q15361	1	Transcription termination factor 1
VAMP3	-0.548459	-0.7059	697090000	8.80286	7.7922	8	5	3.0938e-66	Q15836	Q15836	1	Vesicle-associated membrane protein 3
MED8	-0.547658	-0.591484	263070000	8.24182	7.94726	2	1	6.9727e-15	Q96G25	Q96G25	1	Mediator of RNA polymerase II transcription subunit 8
CLK3	-0.547278	-0.538115	144480000	7.97908	7.69185	2	1	3.5131e-07	P49761;G5E959;H3BQG1;H3BVF8;H3BUL5;H3BRE4;H3BNC8	P49761;G5E959;H3BQG1	7	Dual specificity protein kinase CLK3
VDAC2	-0.546203	-0.487136	51650000000	10.2069	10.5508	32	39	0	P45880;B4DKM5	P45880;B4DKM5	2	Voltage-dependent anion-selective channel protein 2
SF3B14	-0.543909	-0.189894	459520000	8.58448	7.87735	9	6	1.1304e-36	Q9Y3B4	Q9Y3B4	1	Pre-mRNA branch site protein p14
SFXN1	-0.543762	-0.548459	11618000000	9.688	9.82885	20	23	5.4989e-156	Q9H9B4;D6RFI0;S4R2X2;D6RDG7;D6RAE9	Q9H9B4;D6RFI0;S4R2X2;D6RDG7	5	Sideroflexin-1
CDIPT	-0.543341	-0.682164	314560000	8.2504	8.13536	3	2	1.8857e-10	B3KY94;O14735;H3BTV1;H3BUR9	B3KY94;O14735;H3BTV1;H3BUR9	4	CDP-diacylglycerol--inositol 3-phosphatidyltransferase
C1QBP	-0.542101	-0.373589	26480000000	9.96104	10.239	27	20	5.2612e-216	Q07021;I3L3B0;I3L3Q7	Q07021;I3L3B0;I3L3Q7	3	Complement component 1 Q subcomponent-binding protein, mitochondrial
UBTD2;UBTD1	-0.541261	-0.0863388	56092000	7.36637	7.51647	1	1	7.5557e-05	Q8WUN7;Q9HAC8	Q8WUN7;Q9HAC8	2	Ubiquitin domain-containing protein 2;Ubiquitin domain-containing protein 1
COX7A2L	-0.541072	0.236585	230830000	8.24709	7.7339	2	7	3.2464e-08	O14548;H0YBD2;E5RJZ1	O14548;H0YBD2;E5RJZ1	3	Cytochrome c oxidase subunit 7A-related protein, mitochondrial
DAG1	-0.541072	-0.86957	1892600000	9.06569	8.86294	9	8	3.8843e-59	Q14118	Q14118	1	Dystroglycan;Alpha-dystroglycan;Beta-dystroglycan
ARL8A	-0.540589	-0.335572	138310000	7.90573	7.76207	3	2	2.6804e-13	Q96BM9	Q96BM9	1	ADP-ribosylation factor-like protein 8A
STX7	-0.540505	-0.455792	525180000	8.42674	8.41169	5	5	7.6516e-53	O15400	O15400	1	Syntaxin-7
FAM40A;FAM40B	-0.540107	-0.805081	73324000	7.44007	7.66066	1	1	6.8061e-07	Q5VSL9;Q9ULQ0	Q5VSL9;Q9ULQ0	2	Protein FAM40A;Protein FAM40B
RAB9A	-0.539289	-0.601737	1950700000	9.01094	8.96627	10	10	1.7641e-75	P51151;Q9NP90	P51151	2	Ras-related protein Rab-9A
TMEM109	-0.538891	-0.672864	2761400000	9.42159	8.08468	6	6	1.359e-12	Q9BVC6	Q9BVC6	1	Transmembrane protein 109
LRWD1	-0.538241	0.0852886	214710000	7.93425	8.10978	2	4	9.8659e-19	Q9UFC0;H7C5S6;H7C5N7	Q9UFC0;H7C5S6	3	Leucine-rich repeat and WD repeat-containing protein 1
FAF2	-0.537173	-0.512246	5406800000	9.49422	9.35911	14	12	7.7723e-171	Q96CS3	Q96CS3	1	FAS-associated factor 2
LPCAT3	-0.537047	-0.459715	991080000	8.49523	8.83143	12	9	6.5068e-19	Q6P1A2;F5H0M4;F5GYT3;B7Z3N5;F5H7K7;F5H680	Q6P1A2;F5H0M4;F5GYT3;B7Z3N5;F5H7K7;F5H680	6	Lysophospholipid acyltransferase 5
COQ5	-0.536984	-0.478386	373260000	8.14854	8.36639	3	4	2.7911e-22	Q5HYK3;F8VVX6;F8VVW7;F8VP53;B4DP72	Q5HYK3;F8VVX6;F8VVW7;F8VP53	5	2-methoxy-6-polyprenyl-1,4-benzoquinol methylase, mitochondrial
GRN	-0.536817	-1.09474	1004200000	8.29964	8.90572	2	6	1.6612e-20	P28799;K7EQ05;K7EKL3;K7EQI0	P28799;K7EQ05;K7EKL3	4	Granulins;Acrogranin;Paragranulin;Granulin-1;Granulin-2;Granulin-3;Granulin-4;Granulin-5;Granulin-6;Granulin-7
MTFP1	-0.536231	-0.611314	525950000	8.61348	8.06179	6	3	2.2219e-24	Q9UDX5;B5MC22;H7C417;F8WEN7	Q9UDX5;B5MC22;H7C417	4	Mitochondrial fission process protein 1
LRRC59	-0.534767	-0.46033	36041000000	10.0541	10.393	20	29	3.9555e-213	Q96AG4;I3L223	Q96AG4	2	Leucine-rich repeat-containing protein 59
APOO	-0.533263	-0.415653	1800100000	8.99111	8.91403	9	6	5.9459e-34	Q9BUR5;C9J574;H7C1U8;G3V1B6	Q9BUR5;C9J574;H7C1U8;G3V1B6	4	Apolipoprotein O
MLL	-0.532449	-0.470689	497190000	7.65151	8.65549	4	9	4.4369e-74	Q03164;E9PR05	Q03164	2	Histone-lysine N-methyltransferase MLL;MLL cleavage product N320;MLL cleavage product C180
CCDC22	-0.532428	0.0720372	838380000	8.58941	8.65309	4	6	6.3843e-61	O60826	O60826	1	Coiled-coil domain-containing protein 22
FASTKD2	-0.531761	-0.209912	3626500000	9.2975	9.21556	5	6	1.2391e-61	Q9NYY8	Q9NYY8	1	FAST kinase domain-containing protein 2
ITGB1	-0.531656	-0.528885	22590000000	10.0995	10.0007	26	23	2.9192e-160	P05556;E7EQW5;E7EUI6;E9PLR6;Q5T3E6;C9JPK5;E7ERX5;H7C4N8;E9PQJ2;Q5T3E5;C9JJP8	P05556	11	Integrin beta-1
MB21D1;C6orf150	-0.531448	-0.431832	1429400000	8.96007	8.71372	8	6	2.6428e-29	Q8N884;A6PW79	Q8N884;A6PW79	2	Protein MB21D1
MGST1	-0.530552	-0.223559	2842300000	9.36252	8.73087	17	16	4.3532e-74	P10620;F5H6X2;F5H7F6;F5H760;F5H613;F5GX73	P10620;F5H6X2;F5H7F6	6	Microsomal glutathione S-transferase 1
TAMM41	-0.53026	-0.459596	834840000	8.6721	8.56209	8	5	1.351e-125	C9J2U4;B4DIY7;Q96BW9;B4E101;G3V0F3;H7C1A2	C9J2U4;B4DIY7;Q96BW9	6	Mitochondrial translocator assembly and maintenance protein 41 homolog
EGFR	-0.529864	-0.702492	9601600000	9.41581	9.84488	35	24	3.0945e-230	P00533;E9PFD7;Q504U8;C9JYS6;Q15303;P04626;J3QLU9;B4DTR1;H3BLT0;J3KTI5	P00533;E9PFD7;Q504U8	10	Epidermal growth factor receptor
PTGES2	-0.529635	-0.107694	1210500000	8.77871	8.78512	8	9	4.4637e-117	Q9H7Z7;A6NHH0	Q9H7Z7	2	Prostaglandin E synthase 2;Prostaglandin E synthase 2 truncated form
TMEM33	-0.529031	-0.618251	12832000000	9.95489	9.5819	13	15	9.8101e-90	P57088;D6RAA6;H0Y8N0;D6RBY2;J3KN43	P57088;D6RAA6	5	Transmembrane protein 33
RAB7A	-0.528989	-0.685501	26104000000	10.1142	10.1171	38	35	0	P51149;C9J8S3;C9J592;C9J4V0;C9IZZ0;C9J4S4;C9J7D1	P51149;C9J8S3;C9J592;C9J4V0;C9IZZ0	7	Ras-related protein Rab-7a
EPS15L1	-0.528865	0.447315	301860000	7.6447	8.41118	1	3	7.2271e-19	Q9UBC2;M0R165;M0R2S2;M0R1V5;M0QX30;M0R330;K7EJR2	Q9UBC2;M0R165;M0R2S2;M0R1V5;M0QX30;M0R330;K7EJR2	7	Epidermal growth factor receptor substrate 15-like 1
SLC25A44	-0.528323	-1.05071	104290000	7.95046	7.17797	3	1	7.6874e-10	Q96H78;E9PGQ0	Q96H78;E9PGQ0	2	Solute carrier family 25 member 44
ATP1B3	-0.526888	-0.395777	15042000000	9.95344	9.78242	17	21	4.01e-144	P54709;B7Z1N7;C9JA36;C9JXZ1;F8WBY4;H7C547	P54709	6	Sodium/potassium-transporting ATPase subunit beta-3
RABL3	-0.526452	-0.321171	527760000	8.36158	8.47398	5	3	3.1605e-12	Q5HYI8;C9JXM3;F8WDC7;F8WF50;F8WAX9;H7C533	Q5HYI8;C9JXM3;F8WDC7;F8WF50	6	Rab-like protein 3
GALNT2	-0.526286	-0.558346	5544300000	9.59381	9.20943	12	14	5.9772e-59	Q10471;G3V1S6;B7Z8V8;Q8N4A0;F8VUJ3	Q10471;G3V1S6	5	Polypeptide N-acetylgalactosaminyltransferase 2;Polypeptide N-acetylgalactosaminyltransferase 2 soluble form
TPP1	-0.525247	0.341986	358730000	8.20917	8.29414	3	2	3.5252e-38	O14773;E7EV34	O14773	2	Tripeptidyl-peptidase 1
ALG5	-0.52477	-0.520542	605300000	8.13111	8.67215	2	5	3.1344e-22	Q9Y673;B4DR67	Q9Y673;B4DR67	2	Dolichyl-phosphate beta-glucosyltransferase
CHCHD6	-0.52168	-0.249839	239180000	7.95661	8.17225	3	2	8.8331e-25	J3QTA6;Q9BRQ6;H0Y922;J3QTB2	J3QTA6;Q9BRQ6;H0Y922;J3QTB2	4	Coiled-coil-helix-coiled-coil-helix domain-containing protein 6, mitochondrial
UQCC	-0.521059	-0.284563	440180000	8.62688	7.22154	5	1	3.3964e-16	Q9NVA1;B1AKV3;B1AKV6;B7Z314;H7BYA2;B7Z1C6;B1AKV2;B1AKV4;B7Z7J8;F5H4C5;F8WCR2	Q9NVA1;B1AKV3;B1AKV6;B7Z314;H7BYA2;B7Z1C6	11	Ubiquinol-cytochrome c reductase complex chaperone CBP3 homolog
RAB5A	-0.520066	-0.502056	2356600000	8.89441	9.19656	7	6	2.5859e-115	P20339;B4DJA5	P20339;B4DJA5	2	Ras-related protein Rab-5A
SMEK1	-0.518784	-0.120341	466770000	8.34667	8.38847	4	5	4.2698e-12	Q6IN85;G3V5Z3;H0YIY8;H0YJN6;G3V5A2	Q6IN85;G3V5Z3;H0YIY8;H0YJN6	5	Serine/threonine-protein phosphatase 4 regulatory subunit 3A
STAG2	-0.518412	-0.224317	2688200000	8.06303	9.41037	4	16	1.701e-93	Q8N3U4;F8WAK8;B1AMT4;B1AMT3;B1AMT2;B1AMT1	Q8N3U4;F8WAK8	6	Cohesin subunit SA-2
PDIA6	-0.51835	-0.448824	53535000000	10.3372	10.5024	42	34	6.925e-291	B5MCQ5;F8WA83;Q15084;B7Z254	B5MCQ5;F8WA83;Q15084;B7Z254	4	Protein disulfide-isomerase A6
RCC1	-0.51835	-0.341866	10239000000	9.38204	9.89369	7	17	2.675e-189	P18754;C9JW69;C9JQZ4;C9J3R0;C9JMJ4;C9JRH2	P18754;C9JW69;C9JQZ4;C9J3R0;C9JMJ4;C9JRH2	6	Regulator of chromosome condensation
FAM136A	-0.517152	-0.673578	148520000	8.14501	6.94809	4	2	1.0025e-18	E7EQY1;Q96C01;C9J2Y4	E7EQY1;Q96C01;C9J2Y4	3	Protein FAM136A
NPTX1	-0.516182	-0.124943	1641300000	8.83906	8.97819	3	2	9.9237e-59	Q15818	Q15818	1	Neuronal pentraxin-1
GOSR1	-0.51612	-0.472469	804270000	8.35908	8.76017	3	4	1.6514e-36	O95249;K7EJC8;G5E9T8	O95249;K7EJC8;G5E9T8	3	Golgi SNAP receptor complex member 1
EGLN1	-0.51581	-0.560749	219900000	8.01149	8.069	2	2	1.1436e-54	Q9GZT9	Q9GZT9	1	Egl nine homolog 1
LGALS3BP	-0.51579	-0.874984	5040300000	9.56071	9.14724	12	8	2.1711e-150	Q08380;K7EP36;K7EKQ5;K7ESM3;K7EJY8	Q08380	5	Galectin-3-binding protein
PRDX4	-0.515068	-0.557964	17478000000	10.0379	9.8172	23	15	5.8018e-203	Q13162;H7C3T4;A6NG45;A6NJJ0	Q13162;H7C3T4	4	Peroxiredoxin-4
HERPUD1	-0.51445	-1.0336	43627000	7.35455	7.3223	2	1	7.4116e-09	Q15011;H3BP08;H3BTT7;H3BV54;H3BTA8	Q15011;H3BP08;H3BTT7;H3BV54;H3BTA8	5	Homocysteine-responsive endoplasmic reticulum-resident ubiquitin-like domain member 1 protein
ACAA2	-0.512143	-0.529447	7387500000	9.39025	9.69297	11	21	1.4356e-258	P42765;K7EME0;K7EJ68;K7EJB1;K7ER88	P42765;K7EME0	5	3-ketoacyl-CoA thiolase, mitochondrial
PDHA1	-0.511444	-0.352805	5958600000	9.27531	9.60998	7	18	2.8292e-77	P08559;Q5JPT9;Q5JPU1;Q5JPU0;P29803;Q5JPU2;Q5JPU3	P08559	7	Pyruvate dehydrogenase E1 component subunit alpha, somatic form, mitochondrial
HSD17B12	-0.511362	-0.643676	1068700000	8.45981	8.89233	5	9	7.782e-64	Q53GQ0;E9PI21;Q96EA9	Q53GQ0	3	Estradiol 17-beta-dehydrogenase 12
DNAJC1	-0.509122	-1.12838	57802000	7.54233	7.36061	1	1	4.5043e-08	Q96KC8	Q96KC8	1	DnaJ homolog subfamily C member 1
SSR3	-0.508999	-0.528552	2232400000	9.069	9.02539	8	5	2.0746e-50	B4E2P2;Q9UNL2;C9JA28	B4E2P2;Q9UNL2;C9JA28	3	Translocon-associated protein subunit gamma
IDH3A	-0.508793	-0.312008	9588400000	9.64006	9.71788	19	19	1.3011e-64	P50213;H0YL72;B7Z9J8;H0YMU3;H0YLI6;H0YKD0;H0YNF5;H0YM64;H0YM46	P50213;H0YL72;B7Z9J8;H0YMU3;H0YLI6;H0YKD0	9	Isocitrate dehydrogenase [NAD] subunit alpha, mitochondrial
CD63	-0.507808	-0.383755	4198600000	9.33834	9.30518	15	13	1.5523e-12	P08962;C9JV86;F8VWK8;F8W022;F8VV56;F8VNT9	P08962;C9JV86;F8VWK8;F8W022;F8VV56;F8VNT9	6	CD63 antigen
GHITM	-0.507419	-0.416789	894210000	8.51639	8.75268	8	11	4.7069e-17	Q9H3K2;Q5VT94	Q9H3K2;Q5VT94	2	Growth hormone-inducible transmembrane protein
KANK2	-0.506845	0.152897	598930000	7.81529	8.72719	3	7	8.4805e-104	Q63ZY3;K7EIU4;K7ERU2	Q63ZY3	3	KN motif and ankyrin repeat domain-containing protein 2
IDH3B	-0.506107	-0.51058	3657700000	9.04127	9.4079	7	14	4.9768e-54	O43837	O43837	1	Isocitrate dehydrogenase [NAD] subunit beta, mitochondrial
YIF1A	-0.506025	-0.061526	374740000	8.56154	7.01578	4	1	7.8532e-33	O95070;A6NGW1;C9JST7;E9PIZ0;E9PS11	O95070;A6NGW1;C9JST7;E9PIZ0	5	Protein YIF1A
MPHOSPH6	-0.505841	-0.236096	253860000	8.04218	8.15734	3	2	5.6048e-17	Q99547;H3BNT4;H3BSB3	Q99547;H3BNT4;H3BSB3	3	M-phase phosphoprotein 6
DDOST	-0.50582	-0.421689	20355000000	9.942	10.0646	13	12	2.3528e-123	P39656;E7EWT1;U3KQ84	P39656;E7EWT1	3	Dolichyl-diphosphooligosaccharide--protein glycosyltransferase 48 kDa subunit
RPUSD3	-0.505595	-0.274076	258860000	8.38046	7.27233	5	1	4.8056e-34	Q6P087;H7C1H7;H7C454;C9JM75;H7C0K7;H7C2C3	Q6P087	6	RNA pseudouridylate synthase domain-containing protein 3
RPS19BP1	-0.505492	-0.405184	287720000	8.00621	8.27017	3	3	9.985e-36	Q86WX3;F8WFE7	Q86WX3;F8WFE7	2	Active regulator of SIRT1
ITGB5	-0.505308	-0.448765	360690000	8.47711	7.78314	3	1	9.0506e-61	P18084;V9GZ57;V9GYZ1;H7C4W1	P18084;V9GZ57;V9GYZ1	4	Integrin beta-5
TSPO	-0.505267	-0.33774	179340000	8.04415	7.8366	2	4	1.4205e-67	P30536;B1AH87	P30536;B1AH87	2	Translocator protein
SLC25A22	-0.504673	-0.413346	1457300000	8.77076	8.93825	8	7	2.0191e-116	Q9H936;E9PJH7;E9PS95;K4DIB3;E9PI74;K4DIB8;E9PQ36;K4DIB2;K4DIB0;K4DIA2;K4DIA8;Q9H1K4;K4DIB6;E9PJY0;K4DIB4	Q9H936;E9PJH7;E9PS95;K4DIB3;E9PI74;K4DIB8;E9PQ36;K4DIB2;K4DIB0;K4DIA2;K4DIA8	15	Mitochondrial glutamate carrier 1
ANKLE2	-0.504305	-0.378476	573050000	7.99136	8.6767	2	6	6.6229e-53	Q86XL3;F5H2H5;F5H6J0;F5H1D4;F5H417	Q86XL3;F5H2H5	5	Ankyrin repeat and LEM domain-containing protein 2
TM9SF3;RP11-34E5.1	-0.504039	-0.597518	1456400000	8.48712	9.06047	3	12	2.8748e-24	Q9HD45;Q5TB53	Q9HD45;Q5TB53	2	Transmembrane 9 superfamily member 3
MBOAT7;LENG4	-0.503425	-0.49285	3694700000	9.38961	9.09419	11	6	6.663e-107	Q96N66;A9C4B8;M0R1Z5;C9J4E9;H7C2M4	Q96N66;A9C4B8	5	Lysophospholipid acyltransferase 7
JAGN1	-0.50318	-0.344264	276460000	8.25295	7.98867	3	8	9.673e-23	Q8N5M9	Q8N5M9	1	Protein jagunal homolog 1
NOL9	-0.502975	-0.238136	1270000000	8.72422	8.86928	8	10	5.8669e-104	Q5SY16	Q5SY16	1	Polynucleotide 5-hydroxyl-kinase NOL9
POFUT1	-0.502955	-0.395207	2655800000	9.14857	9.09618	6	7	9.4492e-40	Q9H488;B4DUV4	Q9H488	2	GDP-fucose protein O-fucosyltransferase 1
DHODH	-0.502587	-0.243814	3150200000	9.13459	9.2521	4	9	7.3405e-96	Q02127;I3NI32;I3L449;J3QRQ3;J3QRJ4	Q02127;I3NI32	5	Dihydroorotate dehydrogenase (quinone), mitochondrial
TFAM	-0.502219	-0.44442	3833400000	9.35295	9.19849	20	17	1.6316e-143	Q00059;H7BYN3	Q00059;H7BYN3	2	Transcription factor A, mitochondrial
RAB8A	-0.502199	-0.563199	1257100000	8.92622	8.61625	7	8	2.08e-38	P61006;B4DEK7	P61006;B4DEK7	2	Ras-related protein Rab-8A
PGRMC2	-0.501933	-0.706418	4853600000	9.37544	9.39442	15	10	8.4937e-104	O15173;U3KQM0	O15173	2	Membrane-associated progesterone receptor component 2
RAB30;DKFZp686J07132	-0.501382	-0.574885	142280000	7.98709	7.65524	3	2	5.2126e-11	Q15771;E9PMJ1;H0YDK7;Q6MZH2;E9PS06;E9PNB9;E9PRF7;E9PJQ5;E9PLM3;E9PQ07;E9PRX0;E9PPW9	Q15771;E9PMJ1;H0YDK7;Q6MZH2;E9PS06;E9PNB9;E9PRF7;E9PJQ5;E9PLM3;E9PQ07;E9PRX0;E9PPW9	12	Ras-related protein Rab-30
MVP	-0.501259	-0.424416	737220000	8.54072	8.59096	3	6	9.0539e-22	Q14764;H3BQK6;H3BRL2;H3BNF6;H3BUK7	Q14764	5	Major vault protein
GCSH	-0.501198	-0.0708453	140720000	8.11384	7.03149	4	2	3.3148e-22	P23434	P23434	1	Glycine cleavage system H protein, mitochondrial
PIP5K1A;PIP5K1C	-0.500687	-1.81792	353190000	8.10332	8.35472	1	3	5.0388e-09	Q99755;A6PW57;O60331;B4DY52	Q99755;A6PW57;O60331	4	Phosphatidylinositol 4-phosphate 5-kinase type-1 alpha;Phosphatidylinositol 4-phosphate 5-kinase type-1 gamma
ZC3H13	-0.500442	-0.540631	96559000	6.57016	7.96774	1	3	6.2729e-16	Q5T200;F8W781;Q5T9K0	Q5T200	3	Zinc finger CCCH domain-containing protein 13
SEC11A;SEC11L1	-0.50032	-0.795659	483000000	8.56077	8.07657	11	5	3.1739e-77	H0YK83;P67812;H0YK72;H0YNG3;B4DUL4;H0YNX5;H0YNA5;H0YKT4;P0C7V7	H0YK83;P67812;H0YK72;H0YNG3;B4DUL4;H0YNX5;H0YNA5	9	Signal peptidase complex catalytic subunit SEC11A
MRPL46	-0.500116	-0.409163	1407400000	8.69418	8.96039	4	9	3.049e-95	Q9H2W6	Q9H2W6	1	39S ribosomal protein L46, mitochondrial
PRPSAP2	-0.500055	0.0683268	2231300000	8.98432	9.10271	3	6	6.2096e-30	O60256;B4E329;E7EPA1;I3L0S1;C9K0K7;C9JJS3;C9JDU5;I3L4G9;E7EW35;C9JDH0;I3L164;I3L331	O60256;B4E329;E7EPA1;I3L0S1;C9K0K7;C9JJS3;C9JDU5;I3L4G9	12	Phosphoribosyl pyrophosphate synthase-associated protein 2
H2AFY	-0.499953	-0.417367	40075000000	10.4123	10.1532	19	27	1.1184e-243	O75367;B4DJC3;D6RCF2;Q9P0M6;Q5SQT3	O75367;B4DJC3	5	Core histone macro-H2A.1;Histone H2A
PABPN1	-0.499749	-0.345033	5061300000	9.33072	9.46537	2	3	1.1171e-21	Q86U42;G3V4T2;B4DEH8;H0YJH9	Q86U42;G3V4T2;B4DEH8;H0YJH9	4	Polyadenylate-binding protein 2
STX6	-0.499198	-0.608408	548300000	8.16811	8.60318	2	8	2.8925e-80	O43752;B4DR17	O43752	2	Syntaxin-6
CCDC58	-0.498586	-0.723801	733540000	8.8454	7.51908	12	1	3.0475e-83	Q4VC31;H7C525;C9JQ41;C9JBU9	Q4VC31;H7C525;C9JQ41	4	Coiled-coil domain-containing protein 58
PTGFRN	-0.498423	-0.390245	822540000	8.67794	8.5393	8	6	4.2917e-36	Q9P2B2	Q9P2B2	1	Prostaglandin F2 receptor negative regulator
RAB20	-0.49826	-0.10552	247290000	8.13751	8.04155	2	2	4.3138e-13	Q9NX57	Q9NX57	1	Ras-related protein Rab-20
CALU	-0.497425	-0.567896	5505300000	9.29824	9.54631	7	7	3.8027e-100	O43852;H0Y875	O43852	2	Calumenin
HMOX2	-0.496285	-0.587966	1674700000	8.95109	8.89278	12	6	4.0049e-86	P30519;I3L430;I3L1F5;I3L159;I3L463;I3L4P8;I3L276;I3L1Y2	P30519;I3L430;I3L1F5;I3L159	8	Heme oxygenase 2
ANO6	-0.49598	-0.145398	511170000	8.42385	8.39058	8	4	1.9769e-46	Q4KMQ2	Q4KMQ2	1	Anoctamin-6
NSUN4	-0.49537	-0.632137	103300000	7.79458	7.61266	1	1	2.9739e-05	Q96CB9	Q96CB9	1	Putative methyltransferase NSUN4
MGST3	-0.494983	-0.448627	1400300000	9.08668	8.25382	11	15	5.3547e-81	Q5VV89;O14880;Q5VV87	Q5VV89;O14880;Q5VV87	3	Microsomal glutathione S-transferase 3
IREB2	-0.494658	-0.44546	173230000	7.63766	8.11334	2	3	4.9516e-14	P48200;H0YKU0;H0YNL8;H0YLE0	P48200;H0YKU0;H0YNL8	4	Iron-responsive element-binding protein 2
MBD3	-0.494495	-0.114332	875490000	8.61279	8.6679	7	7	6.8654e-27	O95983;K7EIE8	O95983;K7EIE8	2	Methyl-CpG-binding domain protein 3
SEH1L	-0.494129	-0.101985	2974100000	8.97654	9.30679	10	12	2.9659e-110	Q96EE3;K7ELV2;K7EP88;K7ENI5;K7EPZ5	Q96EE3;K7ELV2	5	Nucleoporin SEH1
METTL7A	-0.493073	-0.434793	1343900000	8.89051	8.75341	6	6	6.2619e-37	H0YI09;Q9H8H3;F8VQX6	H0YI09;Q9H8H3;F8VQX6	3	Methyltransferase-like protein 7A
PDIA5	-0.492627	-0.569586	854100000	8.38435	8.7866	3	5	5.3487e-13	Q14554;Q9BV43	Q14554;Q9BV43	2	Protein disulfide-isomerase A5
ATP5O	-0.491693	-0.450006	17249000000	9.92543	9.94581	25	25	9.2904e-198	P48047;H7C0C1;H7C068;H7C086	P48047	4	ATP synthase subunit O, mitochondrial
DHX8	-0.491511	0.0961269	1040800000	8.21067	8.94367	5	13	3.6357e-68	Q14562;F5H658;S4R3S0	Q14562;F5H658	3	ATP-dependent RNA helicase DHX8
UBAC2	-0.490233	-0.291345	920310000	8.547	8.7543	5	9	4.053e-75	Q8NBM4	Q8NBM4	1	Ubiquitin-associated domain-containing protein 2
POLR2D	-0.490051	-0.860295	86435000	7.55152	7.7061	1	1	2.219e-07	O15514;E9PHV4;E9PB93	O15514;E9PHV4;E9PB93	3	DNA-directed RNA polymerase II subunit RPB4
RAB31	-0.489808	-0.411733	290970000	8.38725	7.67255	3	2	1.3498e-30	Q13636	Q13636	1	Ras-related protein Rab-31
SSR4	-0.489261	-0.524625	6223500000	9.59883	9.35278	14	19	3.9164e-96	P51571;A6NLM8	P51571	2	Translocon-associated protein subunit delta
TMEM41A	-0.4892	-0.874693	142820000	8.00544	7.61877	2	1	2.3489e-12	Q96HV5;F8WDE2;H7BXL1	Q96HV5;F8WDE2;H7BXL1	3	Transmembrane protein 41A
RAB39A	-0.489058	-0.468192	831050000	8.60596	8.63088	2	3	3.1475e-30	Q14964	Q14964	1	Ras-related protein Rab-39A
GPX8	-0.487439	-0.618207	3844900000	9.31076	9.2552	8	9	1.2313e-25	Q8TED1;E7ETY7;J3KNB5	Q8TED1;E7ETY7	3	Probable glutathione peroxidase 8;Glutathione peroxidase
RAB32	-0.487237	-0.354686	348700000	8.12333	8.33417	5	4	3.351e-61	Q13637;P57729	Q13637	2	Ras-related protein Rab-32
SERPINB5	-0.486772	0.529971	274870000	7.79748	8.32662	1	7	8.2958e-18	P36952;C9JLM5	P36952;C9JLM5	2	Serpin B5
SEC61A1	-0.486186	-0.42111	4095200000	9.37134	9.24147	14	9	2.1151e-121	B4DR61;P61619;Q9H9S3;Q8TC24;F8W776;C9JJV4;A6NIF9;F2Z2C7;A6NK38;H7C069;C9JXC6;H7C1Q9	B4DR61;P61619	12	Protein transport protein Sec61 subunit alpha isoform 1
BSG	-0.485984	-0.560749	12990000000	9.81799	9.80711	19	24	2.797e-135	P35613;I3L192;R4GMX5;R4GN83	P35613;I3L192	4	Basigin
PRPF38B	-0.485802	-0.133258	1408300000	8.61669	8.99763	5	7	4.6517e-39	Q5VTL8	Q5VTL8	1	Pre-mRNA-splicing factor 38B
SLC25A4	-0.485539	-0.544813	724470000	8.62952	8.47476	3	4	1.284e-231	P12235;V9GYG0	P12235;V9GYG0	2	ADP/ATP translocase 1
UQCRC2	-0.48453	-0.296509	16487000000	9.9999	9.81219	22	20	7.2536e-250	P22695;H3BRG4;H3BSJ9;H3BP04;H3BUI9;H3BUE4	P22695;H3BRG4;H3BSJ9;H3BP04	6	Cytochrome b-c1 complex subunit 2, mitochondrial
RCL1	-0.484368	-0.298495	4448100000	9.49138	9.12969	7	7	4.3793e-65	Q9Y2P8;Q5VZU1;Q5VZU3;Q5VYW8;Q5VZU2	Q9Y2P8	5	RNA 3-terminal phosphate cyclase-like protein
VAPA	-0.484086	-0.455574	6154200000	9.31584	9.61117	10	10	4.7078e-65	Q9P0L0;J3QKM9	Q9P0L0	2	Vesicle-associated membrane protein-associated protein A
ATP6V0C	-0.482936	-0.429207	395810000	8.55025	7.61055	3	3	3.1929e-21	P27449	P27449	1	V-type proton ATPase 16 kDa proteolipid subunit
SDF2	-0.482775	-0.467254	775490000	8.59177	8.5853	5	4	2.7121e-111	Q99470;K7ELI9	Q99470	2	Stromal cell-derived factor 2
ATP5H	-0.482634	-0.539016	4641300000	9.47544	9.21825	15	13	6.8976e-112	O75947;F5H608	O75947	2	ATP synthase subunit d, mitochondrial
EFHD2	-0.481828	-0.482654	5185800000	9.28526	9.51283	21	28	1.977e-220	Q96C19;H0Y4Y4;Q8WYH2;C9JTV4	Q96C19	4	EF-hand domain-containing protein D2
CDCA5	-0.481747	-1.44226	73601000	7.36803	7.70127	1	2	4.3327e-21	B5MBX0;Q96FF9	B5MBX0;Q96FF9	2	Sororin
PNPLA6	-0.480841	-0.364645	1015600000	8.26743	8.91936	10	9	2.4507e-70	Q8IY17;M0R2C2;M0QYT1;M0QXH7	Q8IY17	4	Neuropathy target esterase
MAGT1	-0.47909	-0.295783	2103100000	8.97042	9.06781	7	9	2.0879e-36	Q9H0U3;Q6P577	Q9H0U3	2	Magnesium transporter protein 1
PPIC	-0.478567	-0.041922	124520000	7.77683	7.81091	2	2	2.8889e-09	P45877	P45877	1	Peptidyl-prolyl cis-trans isomerase C
HNRNPAB	-0.478426	-0.302297	14870000000	9.96501	9.75161	19	17	1.0328e-162	D6RBZ0;D6RD18;D6R9P3;Q99729	D6RBZ0;D6RD18;D6R9P3;Q99729	4	Heterogeneous nuclear ribonucleoprotein A/B
CHCHD3	-0.477502	-0.406694	4782300000	9.40193	9.35395	24	11	6.1494e-186	C9JRZ6;Q9NX63;F8WAR4;G3V1K1;F8WD73	C9JRZ6;Q9NX63;F8WAR4;G3V1K1	5	Coiled-coil-helix-coiled-coil-helix domain-containing protein 3, mitochondrial
GOLT1B	-0.477201	-0.553744	4540700000	9.408	9.29713	14	9	3.7789e-54	Q9Y3E0;G3V1U5;F5H6U7	Q9Y3E0;G3V1U5;F5H6U7	3	Vesicle transport protein GOT1B
CCDC134	-0.476759	-0.669579	141090000	7.67647	7.97135	3	3	2.7968e-26	Q9H6E4;B0QY51	Q9H6E4	2	Coiled-coil domain-containing protein 134
PALM	-0.476257	-0.378157	39931000	7.06837	7.45065	1	2	1.7858e-35	O75781	O75781	1	Paralemmin-1
ALDH1L2	-0.476037	-0.404706	135630000	7.93572	7.69363	2	1	3.4965e-07	Q3SY69;H0YHN9	Q3SY69;H0YHN9	2	Mitochondrial 10-formyltetrahydrofolate dehydrogenase
RAB14	-0.474573	-0.454981	8330100000	9.67554	9.55542	22	30	0	P61106	P61106	1	Ras-related protein Rab-14
ABHD12	-0.474552	-0.505185	308850000	8.46663	7.20442	3	2	3.4633e-45	Q8N2K0;Q5T712;I3L294;I3L440;I3L380	Q8N2K0;Q5T712	5	Monoacylglycerol lipase ABHD12
HSDL2	-0.474152	-0.296421	5616600000	9.46028	9.43627	10	11	9.0306e-78	Q6YN16;B4E136;B4DWC7	Q6YN16	3	Hydroxysteroid dehydrogenase-like protein 2
HEXA	-0.473791	-0.047085	603340000	8.44738	8.50947	2	4	7.4155e-08	H3BP20;P06865;H3BS10;H3BTD4;H3BU85;E9PGL4	H3BP20;P06865;H3BS10;H3BTD4;H3BU85;E9PGL4	6	Beta-hexosaminidase subunit alpha
SLC30A1	-0.47303	-0.496916	1129400000	8.92184	8.46857	3	4	1.7439e-12	Q9Y6M5	Q9Y6M5	1	Zinc transporter 1
GOT2	-0.472809	-0.343714	49445000000	10.366	10.4185	34	37	5.4142e-274	P00505;E7ERW2	P00505;E7ERW2	2	Aspartate aminotransferase, mitochondrial;Aspartate aminotransferase
NME3	-0.472509	-0.360157	124260000	7.92988	7.59293	2	1	7.4343e-41	Q13232;H3BPR2;H3BRA8;H3BMQ7;H3BPD9	Q13232;H3BPR2	5	Nucleoside diphosphate kinase 3
OAT	-0.472369	-0.175159	1899900000	9.05073	8.8899	7	11	2.2038e-57	P04181	P04181	1	Ornithine aminotransferase, mitochondrial;Ornithine aminotransferase, hepatic form;Ornithine aminotransferase, renal form
ILVBL	-0.471989	-0.427285	351040000	8.30376	8.17545	5	3	2.1972e-137	A1L0T0;M0R026;E9PJS0;M0R1B5;E9PL44;M0QZX5;E9PNL1	A1L0T0;M0R026;E9PJS0;M0R1B5	7	Acetolactate synthase-like protein
VAMP7	-0.471769	-0.782893	793380000	8.71224	8.44384	9	5	9.083e-49	P51809;E5RH06	P51809	2	Vesicle-associated membrane protein 7
LANCL2	-0.471649	0.172359	691090000	8.47893	8.59089	2	5	1.0125e-32	Q9NS86	Q9NS86	1	LanC-like protein 2
CYB5R3	-0.471589	-0.570657	23715000000	9.94502	10.1733	22	33	2.5706e-229	P00387;B1AHF3	P00387;B1AHF3	2	NADH-cytochrome b5 reductase 3;NADH-cytochrome b5 reductase 3 membrane-bound form;NADH-cytochrome b5 reductase 3 soluble form
ACSL3	-0.471229	-0.49352	13180000000	9.83984	9.79687	37	21	8.898e-197	O95573;H7BYZ7;H7C260;F5GWH2	O95573	4	Long-chain-fatty-acid--CoA ligase 3
TMEM41B	-0.470269	-0.498709	344430000	8.21961	8.25193	3	3	2.7887e-11	Q5BJD5;E9PJ42	Q5BJD5;E9PJ42	2	Transmembrane protein 41B
MRPL22	-0.470109	-0.322163	1089800000	8.81463	8.64069	6	5	1.558e-27	J3KQY1;E7ESL0;Q9NWU5	J3KQY1;E7ESL0;Q9NWU5	3	39S ribosomal protein L22, mitochondrial
SPCS2	-0.46971	-0.500626	2240800000	9.05953	9.03898	9	10	4.0804e-112	Q15005;E9PI68;E9PL01;E9PRB9;H0YE04	Q15005;E9PI68;E9PL01;E9PRB9	5	Signal peptidase complex subunit 2
PAM16	-0.46961	-0.339491	529380000	8.65456	7.89196	7	6	3.6519e-27	I3L3T0;I3L0X9;I3L1U7;Q9Y3D7	I3L3T0;I3L0X9;I3L1U7;Q9Y3D7	4	Mitochondrial import inner membrane translocase subunit TIM16
ATG101;C12orf44	-0.46909	0.0905825	89130000	7.64371	7.65422	3	1	4.2813e-05	Q9BSB4;F8VQD9;F8VVA0	Q9BSB4;F8VQD9;F8VVA0	3	Autophagy-related protein 101
HMG20B	-0.468651	0.131985	240410000	7.89786	8.20782	1	1	2.9084e-07	Q9P0W2;B5MDG7;K7EJR8	Q9P0W2;B5MDG7;K7EJR8	3	SWI/SNF-related matrix-associated actin-dependent regulator of chromatin subfamily E member 1-related
GSTK1	-0.468332	-0.334243	6653200000	9.52021	9.52377	14	16	5.1861e-95	Q9Y2Q3;E9PFN5;C9JNT3	Q9Y2Q3;E9PFN5	3	Glutathione S-transferase kappa 1
TMEM167A	-0.468332	-0.166454	34656000	6.38055	7.5086	1	2	0.00029869	Q8TBQ9	Q8TBQ9	1	Protein kish-A
C15orf44	-0.468092	-0.582598	136630000	7.34307	8.05915	2	1	4.45e-07	B4DJL6;Q96SY0;B4DVT3;H3BRY6	B4DJL6;Q96SY0;B4DVT3;H3BRY6	4	UPF0464 protein C15orf44
HMGCL	-0.467932	-0.148337	192890000	8.20428	7.51624	1	1	1.1428e-08	P35914;B1AK13	P35914;B1AK13	2	Hydroxymethylglutaryl-CoA lyase, mitochondrial
PPAP2B	-0.467633	-1.68836	91527000	7.42362	7.81293	1	1	0.0036826	O14495	O14495	1	Lipid phosphate phosphohydrolase 3
TAF4	-0.467474	-0.249925	128240000	7.70097	7.89213	2	2	5.8502e-50	O00268;V9GY14	O00268;V9GY14	2	Transcription initiation factor TFIID subunit 4
MRRF	-0.466098	-0.264842	1086200000	8.70715	8.76093	7	12	1.6972e-86	Q96E11;Q4TT42	Q96E11	2	Ribosome-recycling factor, mitochondrial
CPSF4	-0.464962	-0.350798	309960000	7.94708	8.34526	2	2	1.0078e-50	O95639;H7C419;C9JEV9;B7Z7B0	O95639;H7C419;C9JEV9;B7Z7B0	4	Cleavage and polyadenylation specificity factor subunit 4
MT-CO2	-0.464883	-0.352787	6567700000	9.54906	9.48104	8	8	2.4506e-82	P00403	P00403	1	Cytochrome c oxidase subunit 2
ARF6	-0.464286	-0.0147619	499510000	8.52836	8.20935	3	3	2.2089e-23	P62330	P62330	1	ADP-ribosylation factor 6
RBM12B	-0.464266	-0.289087	779770000	8.15494	8.80407	4	9	2.2581e-27	Q8IXT5;B9ZVT1;E5RJV8;E5RJ83;E5RHG1;E5RJW8	Q8IXT5;B9ZVT1	6	RNA-binding protein 12B
RAB1B;RAB1C	-0.464186	-0.437584	12301000000	9.79788	9.77976	29	34	1.7701e-298	Q9H0U4;E9PLD0;Q92928;P59190	Q9H0U4;E9PLD0;Q92928	4	Ras-related protein Rab-1B;Putative Ras-related protein Rab-1C
RETSAT	-0.46337	-0.603008	1068900000	8.40761	8.91022	4	6	4.8116e-102	Q6NUM9;G5E9N3;H7C3J0;H7BZ81;H7BZ16;H0YGU3	Q6NUM9;G5E9N3;H7C3J0;H7BZ81	6	All-trans-retinol 13,14-reductase
AER61;C3orf64	-0.463171	-0.039859	243440000	8.24819	7.82182	2	1	6.5601e-05	Q5NDL2;A8K2U1;B4E243	Q5NDL2;A8K2U1;B4E243	3	Uncharacterized glycosyltransferase AER61
C19orf52	-0.463151	-0.208478	445740000	8.24731	8.42977	3	3	9.977e-22	Q9BSF4;K7ENF5	Q9BSF4	2	Uncharacterized protein C19orf52
EMD	-0.462555	-0.454605	4480000000	9.379	9.31946	22	21	0	P50402;Q5HY57;F8WEQ1	P50402;Q5HY57	3	Emerin
QIL1	-0.462098	-0.158832	35771000	7.37519	7.08088	2	1	3.1027e-05	Q5XKP0	Q5XKP0	1	Protein QIL1
ABHD10	-0.461442	-0.274809	1816100000	8.97103	8.9448	14	16	2.3956e-109	Q9NUJ1;C9IZX5;B7Z6A8	Q9NUJ1;C9IZX5;B7Z6A8	3	Abhydrolase domain-containing protein 10, mitochondrial
MT-ATP6	-0.461442	-0.361546	530010000	8.59982	8.12084	4	4	3.3214e-14	P00846	P00846	1	ATP synthase subunit a
ERMP1	-0.460767	-0.356569	2615900000	9.02743	9.19053	13	15	2.952e-40	Q7Z2K6;E7ER77;B3KSB1;Q6ZMD3	Q7Z2K6;E7ER77	4	Endoplasmic reticulum metallopeptidase 1
NEDD1	-0.460529	0.161436	175360000	7.36823	8.1819	1	3	6.165e-95	G3V3F1;Q8NHV4;G3V2V3	G3V3F1;Q8NHV4	3	Protein NEDD1
SNRPD1	-0.460449	-0.0186734	2095200000	9.25845	8.45028	13	13	2.1267e-208	P62314;J3QLI9;J3QLR7	P62314;J3QLI9	3	Small nuclear ribonucleoprotein Sm D1
AGPAT2	-0.459576	-0.62814	60691000	7.57228	7.36814	2	1	1.1492e-17	O15120	O15120	1	1-acyl-sn-glycerol-3-phosphate acyltransferase beta
ETHE1	-0.459576	-0.451149	1567100000	8.88205	8.90577	6	5	4.5859e-45	O95571;M0QXB5;M0QY80;M0QX80	O95571;M0QXB5;M0QY80	4	Protein ETHE1, mitochondrial
TMEM11	-0.458525	-0.490436	458100000	8.32191	8.39489	4	3	8.7599e-23	P17152	P17152	1	Transmembrane protein 11, mitochondrial
FKBP8	-0.458208	-0.26048	1532400000	8.54776	9.07166	5	7	8.6621e-87	J3KQ73;Q14318;M0R2K9;U3KQ64;M0R1S6;M0R1Q0;U3KQI1	J3KQ73;Q14318;M0R2K9	7	Peptidyl-prolyl cis-trans isomerase FKBP8
DNASE2	-0.45801	-1.30148	365930000	8.435	7.97154	1	1	4.087e-07	O00115;B7Z4K6;K7ENE5	O00115;B7Z4K6;K7ENE5	3	Deoxyribonuclease-2-alpha
CSNK1E	-0.457435	-0.3315	543190000	8.45219	8.41486	4	5	2.2708e-21	P49674;B0QY34;B0QY35;H0Y645;B0QY36;H0Y682;H0Y5S9	P49674;B0QY34;B0QY35;H0Y645	7	Casein kinase I isoform epsilon
EFHA1	-0.457375	-0.0686346	1101600000	9.00582	7.94458	1	2	9.7594e-53	Q8IYU8	Q8IYU8	1	EF-hand domain-containing family member A1
SCAMP3	-0.457019	-0.554167	6334500000	9.45932	9.53844	20	23	6.436e-167	O14828	O14828	1	Secretory carrier-associated membrane protein 3
HM13	-0.456841	-0.625	1865800000	8.81923	9.08142	8	6	8.2894e-142	Q8TCT9	Q8TCT9	1	Minor histocompatibility antigen H13
RCN1	-0.455435	-0.437662	9869800000	9.47416	9.83823	7	10	4.2991e-143	Q15293;B7Z1M1;E9PP27	Q15293;B7Z1M1	3	Reticulocalbin-1
PTPLB	-0.455159	-0.610235	415490000	8.57461	7.60199	6	5	2.2721e-24	Q6Y1H2;C9JWG1;H7C4K8	Q6Y1H2;C9JWG1	3	3-hydroxyacyl-CoA dehydratase 2
ATP5F1	-0.454862	-0.310951	9018700000	9.69712	9.60636	21	25	1.3318e-260	P24539;Q5QNZ2	P24539;Q5QNZ2	2	ATP synthase subunit b, mitochondrial
OPTN	-0.454684	-0.445578	128610000	7.06382	8.0683	1	3	4.6013e-59	Q96CV9	Q96CV9	1	Optineurin
DMD	-0.453636	-0.252931	1285900000	8.86467	8.74321	6	9	1.9677e-85	P11532;E9PDN5;H0Y304;E7ESB2;F8VX32;E7EQS5;E7EQR9;F5GZY3;H0Y3E8;Q14172	P11532;E9PDN5;H0Y304;E7ESB2;F8VX32;E7EQS5;E7EQR9;F5GZY3	10	Dystrophin
DERL1	-0.45336	-0.728479	3288000000	9.23134	9.19989	12	7	5.6405e-40	Q9BUN8;B4E1G1;E5RGY0	Q9BUN8;B4E1G1;E5RGY0	3	Derlin-1
HSD17B11	-0.452846	-0.7768	1420500000	8.8452	8.85752	3	4	1.4508e-88	Q8NBQ5;D6RCD0	Q8NBQ5;D6RCD0	2	Estradiol 17-beta-dehydrogenase 11
RAB35	-0.452827	-0.166163	819260000	8.63977	8.58318	5	3	6.2882e-32	Q15286;F5H157;F5H7F8	Q15286;F5H157	3	Ras-related protein Rab-35
CDKAL1	-0.452748	0.227125	1585800000	9.16551	8.08625	4	2	2.274e-11	Q5VV42	Q5VV42	1	Threonylcarbamoyladenosine tRNA methylthiotransferase
KIDINS220	-0.452333	-0.372393	816640000	8.14092	8.83143	12	8	2.215e-71	Q9ULH0;E9PH70;H0Y8E4;H7C584;F8WAY8	Q9ULH0;E9PH70;H0Y8E4	5	Kinase D-interacting substrate of 220 kDa
CS	-0.451899	-0.477382	22170000000	10.0764	10.0106	17	23	1.0062e-126	O75390;B4DJV2;F8W4S1;F8VTT8;H0YIC4;H0YH82;F8VU34;F8W1S4;F8VPA1;F8VPF9;F8VWQ5;F8VX68;F8VRP1;F8VX07;F8VZK9;F8W642;F8VR34;F8W0J2;F8VRI6	O75390;B4DJV2	19	Citrate synthase, mitochondrial;Citrate synthase
ITFG3	-0.450774	-0.0487554	653340000	8.12166	8.71684	2	1	2.9844e-56	Q9H0X4;H7C2U8;B4DGG1	Q9H0X4;H7C2U8	3	Protein ITFG3
ADPGK	-0.450518	-0.164836	320800000	8.36523	7.9491	3	2	3.7173e-54	Q9BRR6;H3BRS6;H3BN66;H3BTH4	Q9BRR6	4	ADP-dependent glucokinase
ARID4B	-0.450163	-0.248194	170710000	7.33357	8.17362	2	3	3.2864e-11	Q4LE39	Q4LE39	1	AT-rich interactive domain-containing protein 4B
PPIB	-0.449828	-0.42254	54324000000	10.4426	10.4252	59	74	0	P23284	P23284	1	Peptidyl-prolyl cis-trans isomerase B
TMCO1	-0.449513	-0.521163	1504400000	8.88536	8.86714	9	3	5.2378e-46	J9JIE6;Q9UM00;J3QQY2;J3KS45	J9JIE6;Q9UM00;J3QQY2	4	Transmembrane and coiled-coil domain-containing protein 1
SCO2	-0.449001	0.0339339	258730000	7.76516	8.30209	2	2	2.6008e-126	O43819;C9JBU1	O43819;C9JBU1	2	Protein SCO2 homolog, mitochondrial
RG9MTD1	-0.448784	-0.347325	13018000000	9.91312	9.68407	12	28	1.6271e-222	Q7L0Y3;C9JVB6	Q7L0Y3;C9JVB6	2	Mitochondrial ribonuclease P protein 1
PDHB	-0.448765	-0.393425	15121000000	9.87171	9.88531	30	29	2.2827e-177	P11177;C9J634;F8WF02	P11177;C9J634;F8WF02	3	Pyruvate dehydrogenase E1 component subunit beta, mitochondrial
MLEC	-0.448194	-0.488228	1211300000	8.62144	8.89929	7	8	1.8382e-44	Q14165;F5H1S8;H0YG07;F5GX14	Q14165;F5H1S8	4	Malectin
FAHD1	-0.448056	-0.659654	473440000	8.55538	8.05763	9	1	1.3887e-64	Q6P587	Q6P587	1	Acylpyruvase FAHD1, mitochondrial
RB1CC1	-0.447308	-0.448686	20871000	7.02218	7.01477	1	1	8.9818e-22	Q8TDY2	Q8TDY2	1	RB1-inducible coiled-coil protein 1
RAB23	-0.447111	-0.329468	603310000	8.10113	8.6786	6	6	1.6295e-37	Q9ULC3	Q9ULC3	1	Ras-related protein Rab-23
C16orf88	-0.446089	-0.190371	418970000	8.13685	8.45014	2	5	1.1285e-53	Q1ED39;H3BNU8;H3BMC9	Q1ED39;H3BNU8	3	Protein C16orf88
MTX2	-0.44601	-0.244121	109570000	7.61237	7.83641	2	3	2.3566e-74	O75431;Q8IZ68;C9JAZ1;C9JNK6;F8WE26	O75431;Q8IZ68;C9JAZ1;C9JNK6	5	Metaxin-2
HADHB	-0.445794	-0.446541	8772400000	9.73201	9.52857	20	20	1.0094e-87	P55084;B4E2W0;F5GZQ3;B5MD38;C9JE81;C9JEY0;C9K0M0	P55084;B4E2W0;F5GZQ3;B5MD38	7	Trifunctional enzyme subunit beta, mitochondrial;3-ketoacyl-CoA thiolase
ERLIN1	-0.44548	-0.430062	4044100000	9.20919	9.38477	4	13	6.5097e-81	O75477;B0QZ43	O75477;B0QZ43	2	Erlin-1
SIGMAR1;OPRS1	-0.445185	-0.336592	1209500000	8.81208	8.74874	2	4	6.2191e-54	Q99720;Q5T1J1	Q99720;Q5T1J1	2	Sigma non-opioid intracellular receptor 1
RRBP1	-0.443674	-0.397847	12955000000	9.67792	9.91335	80	66	0	Q9P2E9;F8W7S5;A2A2S5;V9GY78;E9PN67;F8W6D3	Q9P2E9;F8W7S5	6	Ribosome-binding protein 1
OCIAD1	-0.443595	-0.471329	3308500000	9.07151	9.3283	9	11	5.6228e-58	Q9NX40;D6RBN5;D6RDK6;D6RIT9;D6RG39;D6RIV2;D6R9T5;D6RDK1;D6RC55;D6RA54;D6RI08;D6RDI5;D6RBC5;D6R918;D6RF07	Q9NX40;D6RBN5;D6RDK6;D6RIT9;D6RG39	15	OCIA domain-containing protein 1
NDUFAF2	-0.443262	-0.47327	1197200000	8.77093	8.78326	6	9	2.7001e-140	Q8N183;D6RA56;H0YA50	Q8N183	3	Mimitin, mitochondrial
TMEM70	-0.442458	-0.326769	546250000	8.43685	8.43589	5	4	5.5465e-23	Q9BUB7	Q9BUB7	1	Transmembrane protein 70, mitochondrial
RHOG	-0.441732	-0.471909	974470000	8.72452	8.64755	13	6	2.8903e-121	P84095	P84095	1	Rho-related GTP-binding protein RhoG
PAK1IP1	-0.441654	-0.366969	2377400000	8.83466	9.22891	5	9	4.1593e-23	Q9NWT1	Q9NWT1	1	p21-activated protein kinase-interacting protein 1
PHC3	-0.441654	-0.780909	159790000	7.60755	8.07657	1	2	1.0299e-14	Q8NDX5;E7EX82;C9JYH7;C9J6H0;C9JAU4;B4DTC4;C9J6P8;G5E9U7;F8WDA4	Q8NDX5;E7EX82;C9JYH7;C9J6H0	9	Polyhomeotic-like protein 3
WBSCR16	-0.441478	0.356369	610600000	8.41614	8.54394	1	4	2.4666e-69	Q96I51;F5H6C7;F5GX55;C9JWG9	Q96I51;F5H6C7;F5GX55;C9JWG9	4	Williams-Beuren syndrome chromosomal region 16 protein
TMED7	-0.441341	-0.346114	945730000	8.59496	8.74211	3	4	5.2516e-15	Q9Y3B3;G3V2Y2	Q9Y3B3	2	Transmembrane emp24 domain-containing protein 7
LAMC1	-0.441007	-0.46546	1675500000	8.70157	9.06911	19	14	2.5685e-162	P11047	P11047	1	Laminin subunit gamma-1
GTF3C3	-0.440577	-0.0809727	1080400000	8.69377	8.76818	4	5	8.1836e-48	Q9Y5Q9;H7C0C0;F8WC64	Q9Y5Q9	3	General transcription factor 3C polypeptide 3
M6PR	-0.440479	-0.0661555	1526800000	8.72294	8.9993	3	4	8.8405e-23	P20645;H0YF90;H0YGT2	P20645;H0YF90	3	Cation-dependent mannose-6-phosphate receptor
UQCRC1	-0.440107	-0.145845	9121100000	9.77123	9.5073	18	25	6.894e-190	P31930	P31930	1	Cytochrome b-c1 complex subunit 1, mitochondrial
KDSR	-0.440029	-0.584263	653050000	8.43127	8.58331	4	6	3.0163e-27	Q06136;B4DMX0;K7ERC8;K7EQS7	Q06136;B4DMX0;K7ERC8;K7EQS7	4	3-ketodihydrosphingosine reductase
ACAT1	-0.439383	-0.404592	26398000000	10.1354	10.1051	34	32	0	P24752;H0YEL7;G3XAB4;E9PRQ6;E9PKF3	P24752	5	Acetyl-CoA acetyltransferase, mitochondrial
LSS	-0.439187	-0.315792	7300300000	9.46471	9.64195	14	16	5.6695e-87	P48449;C9J315	P48449;C9J315	2	Lanosterol synthase
RAB21	-0.438053	-0.419411	2142200000	8.94085	9.10367	11	13	1.1342e-80	Q9UL25	Q9UL25	1	Ras-related protein Rab-21
ALDH18A1	-0.437272	-0.278321	15748000000	9.71745	10.0224	30	29	2.0257e-159	P54886	P54886	1	Delta-1-pyrroline-5-carboxylate synthase;Glutamate 5-kinase;Gamma-glutamyl phosphate reductase
GTF2H3	-0.436744	0.0617071	63294000	7.65056	7.26877	3	1	0.00080582	Q13889;B4DNZ6;F5GWD3;F5H4K7;F5GX35;F5GXG6;F5H6X0	Q13889;B4DNZ6;F5GWD3;F5H4K7;F5GX35;F5GXG6;F5H6X0	7	General transcription factor IIH subunit 3
HNRNPA2B1	-0.436686	-0.381705	116160000000	10.9595	10.399	77	49	0	P22626	P22626	1	Heterogeneous nuclear ribonucleoproteins A2/B1
NFKB1	-0.436627	0.0554733	46430000	7.41211	7.31389	1	1	0.00016508	P19838;D6RF93	P19838;D6RF93	2	Nuclear factor NF-kappa-B p105 subunit;Nuclear factor NF-kappa-B p50 subunit
VKORC1L1	-0.436412	-0.219824	70927000	7.82119	6.67	3	1	1.1605e-08	Q8N0U8	Q8N0U8	1	Vitamin K epoxide reductase complex subunit 1-like protein 1
TRAM1	-0.436159	-0.506599	2826700000	9.17412	9.12499	16	13	1.4692e-125	Q15629;B4E0K2;G3XAN4	Q15629;B4E0K2;G3XAN4	3	Translocating chain-associated membrane protein 1
SLC25A40	-0.435846	-0.803997	57909000	7.64674	7.13277	3	1	6.46e-20	Q8TBP6	Q8TBP6	1	Solute carrier family 25 member 40
MARCH5	-0.435671	-0.448705	1045300000	8.77377	8.65448	10	4	2.0254e-32	Q9NX47	Q9NX47	1	E3 ubiquitin-protein ligase MARCH5
COX5B	-0.435573	-0.514305	1022300000	8.9996	7.36639	7	2	2.9207e-29	P10606	P10606	1	Cytochrome c oxidase subunit 5B, mitochondrial
CMAS	-0.435241	-0.226611	668020000	8.67458	8.29077	6	4	3.343e-41	Q8NFW8;F5H296;F5GYM0	Q8NFW8;F5H296	3	N-acylneuraminate cytidylyltransferase
WDR5	-0.435027	-0.169469	3565200000	9.07962	9.37365	3	9	7.0802e-61	P61964;V9GZ59;V9GYQ5	P61964	3	WD repeat-containing protein 5
ARAP1	-0.434773	0.107018	482940000	7.7681	8.62768	5	8	2.0641e-57	Q96P48;E7EU13;F8WBT0;F5GWN4	Q96P48;E7EU13	4	Arf-GAP with Rho-GAP domain, ANK repeat and PH domain-containing protein 1
HSD17B10	-0.434734	-0.349952	24822000000	10.004	10.1682	42	31	0	Q99714;Q5H928	Q99714;Q5H928	2	3-hydroxyacyl-CoA dehydrogenase type-2
MRPL17	-0.433234	-0.39914	616680000	8.51536	8.461	5	7	6.4173e-22	Q9NRX2;E9PKV2	Q9NRX2;E9PKV2	2	39S ribosomal protein L17, mitochondrial
TUFM	-0.432786	-0.384584	34415000000	10.2736	10.1942	47	39	0	P49411	P49411	1	Elongation factor Tu, mitochondrial
IBA57	-0.431696	-0.33982	550800000	8.43375	8.44609	2	4	1.4736e-59	Q5T440;G5EA38	Q5T440;G5EA38	2	Putative transferase CAF17, mitochondrial
LTBP3	-0.431501	-0.996225	21750000	7.22287	6.70274	2	1	1.2926e-11	Q9NS15;E9PKW1;H0YC99;F5GWC4;E9PJR2;H0YCX6;H0YCQ2	Q9NS15;E9PKW1;H0YC99;F5GWC4	7	Latent-transforming growth factor beta-binding protein 3
HNRNPF	-0.43119	-0.257632	17984000000	9.98438	9.92103	22	21	7.0136e-290	P52597	P52597	1	Heterogeneous nuclear ribonucleoprotein F;Heterogeneous nuclear ribonucleoprotein F, N-terminally processed
BRD3	-0.430684	-0.126974	195610000	8.0389	7.93568	3	4	2.627e-37	Q15059	Q15059	1	Bromodomain-containing protein 3
CTSZ	-0.430451	1.10588	1315600000	8.6275	8.95009	2	2	1.8443e-10	Q9UBR2	Q9UBR2	1	Cathepsin Z
SNRPN;SNRPB	-0.429965	-0.333825	4688200000	9.35261	9.38668	14	11	5.8066e-72	B3KVR1;P14678;P63162;J3QLE5;S4R3P3;J3KRY3	B3KVR1;P14678;P63162;J3QLE5	6	Small nuclear ribonucleoprotein-associated protein;Small nuclear ribonucleoprotein-associated proteins B and B;Small nuclear ribonucleoprotein-associated protein N
ACSF3	-0.429829	-0.312617	1212400000	8.68957	8.85919	7	7	4.0814e-82	Q4G176;F5H5A1;F5H755;F5H362;F5H2G6;H0YGC7;H0YH37;F5H3B2;F5GX20;H0YGJ0	Q4G176;F5H5A1;F5H755;F5H362	10	Acyl-CoA synthetase family member 3, mitochondrial
SLC19A1	-0.429051	0.173767	316850000	8.15903	8.23712	4	2	2.1805e-36	P41440;H3BTQ3;C9JKP4;C9J8K6;E9PIL5	P41440	5	Folate transporter 1
ATL3	-0.428935	-0.260325	3065300000	9.1181	9.24371	13	13	1.2983e-71	Q6DD88;F5H6I7;C9JUU1;F5GWF8	Q6DD88;F5H6I7;C9JUU1	4	Atlastin-3
AK2	-0.428818	-0.451563	16112000000	9.80899	9.98547	28	23	1.3222e-134	P54819;F8W1A4;F8VY04;F8VZG5;G3V213;F8VPP1	P54819;F8W1A4;F8VY04;F8VZG5	6	Adenylate kinase 2, mitochondrial
MYO5C	-0.428644	-0.1811	265680000	8.07929	8.16331	6	2	1.7737e-37	Q9NQX4;Q6P1W8;H0YMK3;E9PE01;H0YM96;H0YM93	Q9NQX4;Q6P1W8	6	Unconventional myosin-Vc
PVR	-0.427906	1.1117	826210000	8.55925	8.66629	3	3	1.584e-06	P15151	P15151	1	Poliovirus receptor
CD47	-0.427886	-0.550127	127820000	7.88669	7.70576	2	1	0.003096	Q08722	Q08722	1	Leukocyte surface antigen CD47
SLC25A6	-0.427886	-0.404439	8429600000	9.70448	9.5271	16	24	0	P12236;I7HJJ0	P12236;I7HJJ0	2	ADP/ATP translocase 3
TBL1XR1	-0.427886	-0.304558	1176600000	8.79152	8.74653	6	6	1.4818e-178	Q9BZK7;C9IYU9;O60907;C9JBN1;C9JCK0;C9JLJ1;C9J7E1;C9J903;C9J3H2;C9JEC9;C9JY82;C9JTW8;C9JCW4	Q9BZK7	13	F-box-like/WD repeat-containing protein TBL1XR1
YARS2	-0.427149	-0.457177	4720500000	9.52935	9.12616	8	10	1.455e-191	Q9Y2Z4;H0YHS6	Q9Y2Z4;H0YHS6	2	Tyrosine--tRNA ligase, mitochondrial
TRIM24	-0.426878	-0.239174	453770000	7.98126	8.55387	2	5	9.3101e-21	O15164	O15164	1	Transcription intermediary factor 1-alpha
MOSPD2	-0.425114	-0.461581	72814000	6.53378	7.84133	1	3	7.18e-08	Q8NHP6;R4GMN1;R4GMW5	Q8NHP6;R4GMN1	3	Motile sperm domain-containing protein 2
MCAM	-0.424901	-0.406885	5473000000	9.3497	9.50998	11	12	1.4722e-187	P43121	P43121	1	Cell surface glycoprotein MUC18
H2AFZ;H2AFV	-0.424881	-0.247954	2040100000	9.04712	8.96636	9	22	1.9828e-174	P0C0S5;Q71UI9;C9J0D1;C9J386	P0C0S5;Q71UI9;C9J0D1;C9J386	4	Histone H2A.Z;Histone H2A.V;Histone H2A
SCAF11	-0.424359	-0.274006	1028200000	8.5667	8.81917	13	5	2.2873e-60	Q99590;F8VXG7	Q99590;F8VXG7	2	Protein SCAF11
SRSF10;FUSIP1	-0.424242	-0.221455	4988200000	9.43441	9.35587	15	22	8.7623e-86	O75494;Q5JRI1;Q8WXF0;Q6IQ42;R4GMP8	O75494;Q5JRI1	5	Serine/arginine-rich splicing factor 10
CD44	-0.423546	-0.522571	5714300000	9.47439	9.43666	14	19	1.2128e-89	P16070;E7EPC6;H0YD13;H0Y2P0;H0YE40;J3KN83;H0Y5E4;H0YCV9;H0YDW7;H0YD17;H0YDX6;E9PKC6	P16070;E7EPC6;H0YD13;H0Y2P0;H0YE40	12	CD44 antigen
HRAS	-0.422946	-0.386355	359710000	8.20396	8.30053	2	4	7.207e-63	P01112;G3V5T7;G3V4K2	P01112	3	GTPase HRas;GTPase HRas, N-terminally processed
PTTG1IP	-0.422443	-1.15467	376420000	7.59397	8.52784	1	3	3.3899e-10	P53801;A8MXQ1;A8MZH8	P53801;A8MXQ1;A8MZH8	3	Pituitary tumor-transforming gene 1 protein-interacting protein
MAL2	-0.42194	-0.266542	91810000	7.30488	7.85511	1	1	0.00037344	Q969L2	Q969L2	1	Protein MAL2
COX4NB	-0.421477	-0.481304	440470000	7.6276	8.59994	2	4	1.0408e-25	O43402;M0R1B0	O43402;M0R1B0	2	Neighbor of COX4
RAB11B;RAB11A	-0.420955	-0.436276	11605000000	9.8253	9.69171	14	19	3.3408e-80	Q15907;B4DMK0;P62491;H3BSC1;H3BMH2;J3KQP6;B4DQU5;M0R2D0	Q15907;B4DMK0;P62491;H3BSC1;H3BMH2;J3KQP6	8	Ras-related protein Rab-11B;Ras-related protein Rab-11A
ATAD3B	-0.420897	-0.981508	1001400000	8.81041	8.55039	3	2	1.1191e-136	Q5T9A4	Q5T9A4	1	ATPase family AAA domain-containing protein 3B
SRSF9	-0.42053	-0.312061	3607900000	9.18619	9.31654	13	14	9.4249e-73	Q13242;S4R3G0;H0YIB4	Q13242;S4R3G0;H0YIB4	3	Serine/arginine-rich splicing factor 9
HSPE1	-0.420492	-0.225481	2641000000	8.56869	9.35614	11	25	7.4629e-85	P61604;B8ZZL8;B8ZZ54	P61604;B8ZZL8	3	10 kDa heat shock protein, mitochondrial
SLC25A24	-0.420356	-0.382626	3776900000	9.31927	9.22817	13	17	2.9321e-57	Q6NUK1;J3KN42	Q6NUK1	2	Calcium-binding mitochondrial carrier protein SCaMC-1
MRPS14	-0.420241	-0.117224	127500000	8.05903	7.11197	3	2	7.43e-23	O60783	O60783	1	28S ribosomal protein S14, mitochondrial
ABCC2	-0.420067	-0.729555	106980000	7.88039	7.49206	5	2	3.6301e-18	Q92887	Q92887	1	Canalicular multispecific organic anion transporter 1
MBD2	-0.41997	-1.10706	1250500000	8.89219	8.67242	3	3	7.3102e-45	Q9UBB5;J3KSA7	Q9UBB5	2	Methyl-CpG-binding domain protein 2
GPR180	-0.419604	-0.379357	105340000	7.84343	7.55151	3	5	9.0457e-23	Q86V85	Q86V85	1	Integral membrane protein GPR180
MED12	-0.419469	-0.140969	243980000	7.48434	8.32936	3	11	1.7947e-87	Q93074;Q86YW9;F8WAE6;H7C191	Q93074	4	Mediator of RNA polymerase II transcription subunit 12
SLC25A5	-0.419353	-0.454565	51400000000	10.4459	10.3707	50	61	0	P05141	P05141	1	ADP/ATP translocase 2
SRSF11;SFRS11	-0.417637	-0.214475	4668800000	9.48508	9.20772	5	8	7.2889e-53	Q05519;Q5T760;Q5T757;B4DTC1;B4DWT1;S4R3C4	Q05519;Q5T760	6	Serine/arginine-rich splicing factor 11
REEP3	-0.417367	-0.362696	70128000	7.54692	7.54279	1	1	0.00074325	Q6NUK4	Q6NUK4	1	Receptor expression-enhancing protein 3
PLLP	-0.417059	-0.255942	482500000	8.60311	7.91133	3	4	1.4418e-48	Q9Y342;H3BN27	Q9Y342;H3BN27	2	Plasmolipin
ATP6AP2	-0.417001	-0.49352	733100000	8.80467	7.97917	6	5	1.1611e-118	O75787;B7Z9I3;B7Z413;B7Z1I9;H7C3E1;H0Y750;H7C240	O75787;B7Z9I3;B7Z413;B7Z1I9;H7C3E1;H0Y750	7	Renin receptor
GLT25D1	-0.415442	-0.34183	7794300000	9.62171	9.55741	13	12	1.5324e-83	Q8NBJ5;M0QYH0;M0QX72	Q8NBJ5	3	Procollagen galactosyltransferase 1
ACADM	-0.415365	-0.458902	9343600000	9.59284	9.73462	15	12	0	Q5T4U5;P11310;B7Z9I1;B4DJE7;H0YDT5;E9PJM9;E9PRX4	Q5T4U5;P11310;B7Z9I1;B4DJE7	7	Medium-chain specific acyl-CoA dehydrogenase, mitochondrial
TSFM	-0.415365	-0.206995	3269800000	9.09255	9.30799	7	16	1.1517e-199	P43897;F8W6R3;C9JT21;F8VS27;F8VPA7;C9JG32	P43897;F8W6R3;C9JT21	6	Elongation factor Ts, mitochondrial;Elongation factor Ts
BAK1	-0.413826	0.111565	417240000	8.15697	8.43727	3	4	1.1314e-15	Q16611;C0H5Y7	Q16611;C0H5Y7	2	Bcl-2 homologous antagonist/killer
BCKDHA	-0.411944	-1.43409	290320000	8.26797	8.02115	2	1	1.4509e-14	F5H5P2;P12694;F5GXU9;B4DP47	F5H5P2;P12694;F5GXU9;B4DP47	4	2-oxoisovalerate dehydrogenase subunit alpha, mitochondrial
MSH3	-0.411714	-0.0424716	299830000	7.65502	8.40593	2	3	5.2743e-76	P20585	P20585	1	DNA mismatch repair protein Msh3
ERGIC1	-0.411464	-0.499728	5410800000	9.31721	9.52308	9	15	5.9918e-55	Q969X5;H0YBZ3	Q969X5	2	Endoplasmic reticulum-Golgi intermediate compartment protein 1
SCP2	-0.411387	0.374177	388450000	8.54113	7.61067	6	2	1.5764e-28	P22307;H0YF61;E9PLD1;H0YD06	P22307;H0YF61	4	Non-specific lipid-transfer protein
TMED10	-0.411023	-0.355775	9837100000	9.81912	9.51103	26	22	1.299e-179	P49755;G3V2K7	P49755;G3V2K7	2	Transmembrane emp24 domain-containing protein 10
MED23;CRSP3	-0.410984	-0.481183	1061000000	7.70384	9.00449	2	10	4.8132e-51	H7BYY3;Q5JWT2;Q9ULK4;F5H4T7	H7BYY3;Q5JWT2;Q9ULK4;F5H4T7	4	Mediator of RNA polymerase II transcription subunit 23
MGST2	-0.410582	-0.189516	252370000	8.38171	7.06221	2	2	8.4472e-06	Q99735	Q99735	1	Microsomal glutathione S-transferase 2
ECI1;DCI	-0.41016	-0.229416	10252000000	9.66224	9.75266	12	14	3.0616e-78	P42126;Q96DC0;H3BS70	P42126;Q96DC0;H3BS70	3	Enoyl-CoA delta isomerase 1, mitochondrial
SDHAF2	-0.409719	-0.15149	17476000	6.95123	6.93135	3	1	2.8278e-11	Q9NX18;M0R060;F5GXW4;M0QYN2;F8W679	Q9NX18	5	Succinate dehydrogenase assembly factor 2, mitochondrial
GTPBP6	-0.409278	0.417056	144170000	7.50399	8.05023	1	1	7.3442e-10	O43824;H0Y2S1;H7BYW4	O43824;H0Y2S1;H7BYW4	3	Putative GTP-binding protein 6
TIMM50	-0.409278	-0.390169	7762800000	9.76374	9.29195	10	7	9.5434e-91	Q3ZCQ8;M0R2F8;M0R0C3;M0R003;M0R047;M0R1Y4;M0R2Q2;M0R2D2;M0R303;M0R2Z3;M0QXC3	Q3ZCQ8;M0R2F8;M0R0C3	11	Mitochondrial import inner membrane translocase subunit TIM50
ALDOC	-0.408876	-0.323715	7342200000	9.47044	9.64227	15	13	0	P09972;A8MVZ9;J3QKP5;J3KSV6;C9J8F3;K7EKH5;J3QKK1	P09972;A8MVZ9;J3QKP5;J3KSV6	7	Fructose-bisphosphate aldolase C;Fructose-bisphosphate aldolase
COMTD1	-0.408589	-0.284511	101260000	7.6753	7.7317	1	1	0.00132	Q86VU5	Q86VU5	1	Catechol O-methyltransferase domain-containing protein 1
LRRC8A	-0.408091	-0.356125	272710000	8.18732	8.07478	2	3	1.2401e-06	Q8IWT6	Q8IWT6	1	Leucine-rich repeat-containing protein 8A
CD55	-0.408072	-1.05451	1201400000	8.67063	8.86509	1	4	3.1364e-08	B1AP13;P08174;E9PSH2;H3BLV0;B1AP15;H7BY55	B1AP13;P08174;E9PSH2;H3BLV0;B1AP15;H7BY55	6	Complement decay-accelerating factor
CYB5B	-0.408053	-0.666966	62010000	7.44036	7.53713	1	2	3.4605e-113	O43169;H3BUX2;D6RFH4	O43169;H3BUX2;D6RFH4	3	Cytochrome b5 type B
TIMM21	-0.407995	-0.40234	57941000	7.67355	7.03282	1	1	2.5159e-08	Q9BVV7	Q9BVV7	1	Mitochondrial import inner membrane translocase subunit Tim21
ARID2	-0.407957	-0.109094	437970000	7.64964	8.59477	4	9	3.2816e-38	Q68CP9;F8WCU9;F8W108;F8VWP4	Q68CP9;F8WCU9	4	AT-rich interactive domain-containing protein 2
PPWD1	-0.407938	0.32964	532200000	8.50916	8.32064	6	4	9.6266e-35	Q96BP3;D6RHV0;D6RB19;D6RDA4;D6RA12;F5H7P7;B4DWR9	Q96BP3;D6RHV0;D6RB19;D6RDA4;D6RA12	7	Peptidylprolyl isomerase domain and WD repeat-containing protein 1
NUP35	-0.40767	-0.334516	1310700000	8.16976	9.06554	3	9	1.8997e-92	Q8NFH5;B4DYB4;B4DP57;F8WEL4;F8WCF5;C9IYQ7;C9JIY9	Q8NFH5;B4DYB4;B4DP57	7	Nucleoporin NUP53
PTDSS1	-0.407344	-0.330701	3472900000	9.30617	9.1611	14	9	1.1496e-35	P48651;Q9BUQ5;B4DE85	P48651;Q9BUQ5;B4DE85	3	Phosphatidylserine synthase 1
PTPLAD1	-0.407153	-0.465301	4654200000	9.35127	9.38182	24	19	9.4977e-65	Q9P035;H3BS72;B4DRF4;H3BPZ1;H3BRL8;H3BMZ1	Q9P035;H3BS72;B4DRF4;H3BPZ1;H3BRL8	6	3-hydroxyacyl-CoA dehydratase 3
MTCH2	-0.406484	-0.308341	5302600000	9.25749	9.54325	14	18	2.0755e-160	Q9Y6C9;E9PIE4;F5H3Y2	Q9Y6C9;E9PIE4	3	Mitochondrial carrier homolog 2
BRAT1	-0.40612	0.810484	241470000	7.81196	8.24702	1	3	2.5397e-09	Q6PJG6	Q6PJG6	1	BRCA1-associated ATM activator 1
PTPRS	-0.405604	-0.39798	1066500000	8.3006	8.93786	12	13	3.901e-86	E9PDC5;Q13332;G8JL96	E9PDC5;Q13332;G8JL96	3	Receptor-type tyrosine-protein phosphatase S
PON2	-0.404955	-0.404229	736000000	8.39594	8.68766	3	5	8.8413e-36	G3V1K3;Q15165;J3QT77;G3XAK4	G3V1K3;Q15165;J3QT77	4	Serum paraoxonase/arylesterase 2
WDR18	-0.40442	0	1462300000	8.99446	8.67667	6	3	4.0899e-20	Q9BV38;K7EIR0;U3KQC1;K7EML4;U3KQQ3	Q9BV38;K7EIR0;U3KQC1	5	WD repeat-containing protein 18
SLC25A29	-0.404076	-0.401521	206460000	8.06554	7.95509	3	3	1.1931e-31	Q8N8R3;A3KMR5;G3V5F4	Q8N8R3;A3KMR5	3	Mitochondrial carnitine/acylcarnitine carrier protein CACL
NUPL2	-0.404038	-0.245164	372000000	8.24944	8.2887	2	4	4.1737e-29	O15504;C9JYA1;B4DT96;F8WC66	O15504;C9JYA1;B4DT96	4	Nucleoporin-like protein 2
CNPY2	-0.403866	-0.438034	4748100000	9.38259	9.36827	21	14	2.3498e-78	F8W031;Q9Y2B0;F8VXJ7;F8W1K5;F8VP03;H0YI18;F8W1U5;H0YIH9	F8W031;Q9Y2B0;F8VXJ7;F8W1K5	8	Protein canopy homolog 2
ERLIN2	-0.403637	-0.55669	1985300000	8.91552	9.06521	3	4	3.1185e-77	O94905;E5RHW4;E5RJ09	O94905;E5RHW4	3	Erlin-2
ETFB	-0.403618	-0.389716	9557400000	9.5499	9.77887	15	19	2.5714e-129	P38117;M0QY67	P38117;M0QY67	2	Electron transfer flavoprotein subunit beta
RALA	-0.403008	-0.44782	2030900000	9.07864	8.92035	11	10	2.1921e-75	P11233;H7C3P7;C9JYR1;C9JPE8;F8WEQ6	P11233;H7C3P7	5	Ras-related protein Ral-A
LGALS1	-0.402493	0.0903115	2289500000	9.32387	8.25871	15	9	6.5472e-72	P09382;F8WEI7	P09382	2	Galectin-1
DPF2	-0.402226	-0.141939	1903200000	9.10127	8.80661	2	3	1.5673e-44	J3KMZ8;Q92785;B4DT58;E9PN04	J3KMZ8;Q92785;B4DT58	4	Zinc finger protein ubi-d4
SLC25A3	-0.401902	-0.26866	36597000000	10.2408	10.283	34	43	3.9778e-127	Q00325;F8VVM2;F8VWQ0;F8VWR4;F8VZL5;F8VYH5;F8VY00	Q00325;F8VVM2	7	Phosphate carrier protein, mitochondrial
TMEM38B	-0.401444	-0.246635	516360000	8.45994	8.35792	5	3	3.2272e-34	Q9NVV0;H7C3B3;H7C4C1	Q9NVV0	3	Trimeric intracellular cation channel type B
MSL3	-0.401254	-0.320054	1337400000	8.44501	9.02481	1	2	0.0035505	Q8N5Y2;C9JKR8;F8WC61	Q8N5Y2;C9JKR8;F8WC61	3	Male-specific lethal 3 homolog
MRPL1	-0.400606	-0.198692	1208900000	8.79661	8.76559	10	13	4.8549e-70	Q9BYD6;H0Y8N7;H0YAB5	Q9BYD6;H0Y8N7	3	39S ribosomal protein L1, mitochondrial
ECHS1	-0.400511	-0.385658	15445000000	9.8674	9.90722	33	26	4.0394e-215	P30084	P30084	1	Enoyl-CoA hydratase, mitochondrial
C11orf30;EMSY	-0.400454	-0.523629	124470000	7.40748	7.99527	3	1	2.4093e-12	B7ZKU0;B7ZKU2;Q17RM7;Q7Z589;B7ZKT8;E9PMC9;H0YCS3;E9PPE6;H0YDI4	B7ZKU0;B7ZKU2;Q17RM7;Q7Z589;B7ZKT8;E9PMC9	9	Protein EMSY
SPTLC1	-0.400092	-0.602854	1182000000	8.73904	8.80184	4	6	7.3076e-74	O15269	O15269	1	Serine palmitoyltransferase 1
DYM	-0.400073	0.121413	210880000	8.01	8.03563	2	1	1.1532e-06	Q7RTS9;J3KSU8	Q7RTS9;J3KSU8	2	Dymeclin
TRMT11	-0.399997	-0.235314	89914000	7.66176	7.64365	2	2	9.1895e-08	Q7Z4G4;K7ENP1;K7EPZ4;K7EJQ4	Q7Z4G4;K7ENP1;K7EPZ4;K7EJQ4	4	tRNA (guanine(10)-N2)-methyltransferase homolog
MBLAC2	-0.399825	-0.521204	206750000	7.9997	8.02865	2	4	5.9323e-79	Q68D91	Q68D91	1	Metallo-beta-lactamase domain-containing protein 2
MRPL14	-0.39973	0.860605	345250000	8.53575	6.2745	7	1	3.3279e-66	Q6P1L8	Q6P1L8	1	39S ribosomal protein L14, mitochondrial
HSD17B4	-0.399673	-0.213939	18989000000	9.86577	10.0662	37	50	2.2588e-301	P51659;E7EWE5;E7ER27;E7ET17;G5E9S2;E7EPL9	P51659;E7EWE5;E7ER27;E7ET17;G5E9S2	6	Peroxisomal multifunctional enzyme type 2;(3R)-hydroxyacyl-CoA dehydrogenase;Enoyl-CoA hydratase 2
THOC7	-0.399445	-0.336227	438500000	8.49607	8.09729	7	2	1.0829e-74	Q6I9Y2;H7C5E3	Q6I9Y2	2	THO complex subunit 7 homolog
NNT	-0.399388	-0.532804	420910000	8.08379	8.47659	3	4	2.8997e-29	Q13423;E9PCX7;D6RAI5;D6RHU2;D6RCR6;H0Y8P5	Q13423;E9PCX7	6	NAD(P) transhydrogenase, mitochondrial
PSEN2	-0.398969	-0.378926	48517000	7.42002	7.34661	2	1	9.2519e-14	B1AP22;P49810;C9J5P7;E5RJ26;E5RG63;E5RHT1	B1AP22;P49810;C9J5P7;E5RJ26;E5RG63;E5RHT1	6	Presenilin-2;Presenilin-2 NTF subunit;Presenilin-2 CTF subunit
PTPMT1	-0.398018	-0.213655	416690000	8.53547	7.86658	8	3	4.1489e-44	Q8WUK0;E9PQM0	Q8WUK0	2	Protein-tyrosine phosphatase mitochondrial 1
PEO1	-0.397923	1.51066	140780000	7.60854	8.00074	1	1	2.0112e-64	Q96RR1	Q96RR1	1	Twinkle protein, mitochondrial
TMEM230;C20orf30	-0.397904	-0.103023	290540000	8.45972	6.36566	3	1	1.7513e-18	Q96A57;Q5JWB9	Q96A57;Q5JWB9	2	Transmembrane protein 230
OSBPL11	-0.397714	-0.0826064	838870000	8.36404	8.78365	5	5	2.2774e-36	Q9BXB4	Q9BXB4	1	Oxysterol-binding protein-related protein 11
MESDC2	-0.397391	-0.291415	1016700000	8.81551	8.55964	8	7	2.0373e-27	Q14696;B4DW84;H0YLI4	Q14696	3	LDLR chaperone MESD
NEFM	-0.397106	-0.436705	1518300000	8.758	8.97568	2	2	4.1622e-11	P07197;E7ESP9;E7EMV2	P07197;E7ESP9;E7EMV2	3	Neurofilament medium polypeptide
STX10	-0.396916	-0.400968	461780000	8.32909	8.3952	4	4	1.8046e-49	O60499;Q5U8S2;K7EK75;F6RTM7;K7EIY4;K7ELY2;K7EPP9;K7EQ84;K7EJ05	O60499;Q5U8S2;K7EK75;F6RTM7;K7EIY4;K7ELY2	9	Syntaxin-10
PMPCA	-0.396441	-0.378344	4255100000	9.17952	9.43826	9	13	9.8537e-108	Q10713;B4DKL3;Q5SXN0;Q5SXN9	Q10713;B4DKL3	4	Mitochondrial-processing peptidase subunit alpha
C2orf47	-0.39553	-0.621155	438720000	8.49269	8.10646	2	1	1.4703e-20	Q8WWC4;H7C0V0	Q8WWC4;H7C0V0	2	Uncharacterized protein C2orf47, mitochondrial
ARL8B	-0.395284	-0.501382	527970000	8.51204	8.30718	8	5	7.1848e-31	Q9NVJ2;B4DI85	Q9NVJ2;B4DI85	2	ADP-ribosylation factor-like protein 8B
SELRC1	-0.394676	-0.137505	313110000	8.31141	8.03451	4	1	1.0938e-16	Q96BR5	Q96BR5	1	Sel1 repeat-containing protein 1
LCLAT1	-0.39424	-0.229602	235170000	7.92808	8.17733	1	2	2.4619e-13	Q6UWP7;C9K0C3;C9J6F4;C9JXY8;C9JUV9;C9JMW2;C9JA02;C9J5S5	Q6UWP7;C9K0C3;C9J6F4;C9JXY8;C9JUV9;C9JMW2;C9JA02;C9J5S5	8	Lysocardiolipin acyltransferase 1
SSBP1	-0.393747	-0.299809	4018700000	9.53057	8.79639	22	20	1.6343e-201	Q04837;E7EUY5;C9K0U8	Q04837;E7EUY5	3	Single-stranded DNA-binding protein, mitochondrial
MRPL11	-0.393501	-0.270608	1330300000	8.73365	8.89691	6	16	4.1331e-153	Q9Y3B7;E9PQB6;H0YCD5	Q9Y3B7	3	39S ribosomal protein L11, mitochondrial
STEAP3	-0.393368	-0.486489	217300000	8.03326	8.03878	1	2	1.7036e-05	Q658P3;B8ZZX6	Q658P3;B8ZZX6	2	Metalloreductase STEAP3
TMEM209	-0.393027	-0.257149	937900000	8.63271	8.70643	4	4	6.5147e-37	Q96SK2;H7BXV2;C9JYX1;C9J5K4	Q96SK2;H7BXV2	4	Transmembrane protein 209
ATL2	-0.392876	-0.24996	1366900000	8.97435	8.62762	9	5	1.4004e-68	Q8NHH9;B7Z7X8;B5MCN0;C9JQQ5;H7C3A2;F8WD04;Q8WXF7;C9JC25	Q8NHH9;B7Z7X8;B5MCN0	8	Atlastin-2
BUD31	-0.392573	-0.144202	191320000	7.89946	8.04914	6	7	6.7497e-17	P41223;C9JNV2;C9JCD9;F8WCN7	P41223;C9JNV2;C9JCD9	4	Protein BUD31 homolog
HIBCH	-0.392383	-0.141446	2419900000	9.22446	8.87108	8	9	2.5474e-34	Q6NVY1;B8ZZZ0;B9A058;H7C400;H7C126;H7BYI7	Q6NVY1;B8ZZZ0	6	3-hydroxyisobutyryl-CoA hydrolase, mitochondrial
EXOSC3	-0.391986	-0.158204	809170000	8.50576	8.68906	2	6	2.4285e-53	Q9NQT5	Q9NQT5	1	Exosome complex component RRP40
RNPS1	-0.390642	-0.285143	743210000	8.55055	8.58878	2	3	2.0025e-23	Q15287;H3BTC0;H3BMM9;H3BV80;H3BMS0;H3BPG5	Q15287;H3BTC0;H3BMM9;H3BV80;H3BMS0;H3BPG5	6	RNA-binding protein with serine-rich domain 1
MECP2	-0.390585	-0.0217458	36433000	7.29141	7.22714	1	1	0.0032215	P51608	P51608	1	Methyl-CpG-binding protein 2
ODR4	-0.390302	-0.219253	166210000	7.70123	8.06427	1	2	0.0021254	Q5SWX8	Q5SWX8	1	Protein odr-4 homolog
SRPR	-0.389886	-0.532804	4804800000	9.39083	9.37022	13	20	6.0784e-215	P08240	P08240	1	Signal recognition particle receptor subunit alpha
GLUD1;GLUD2	-0.389829	-0.424359	18519000000	10.0085	9.92025	27	28	1.5272e-215	P00367;B4DGN5;B3KV55;P49448	P00367;B4DGN5;B3KV55;P49448	4	Glutamate dehydrogenase 1, mitochondrial;Glutamate dehydrogenase;Glutamate dehydrogenase 2, mitochondrial
TACC1	-0.388053	-0.876122	36050000	7.05858	7.39104	3	2	6.9313e-10	O75410;G8JLK4;E7ET87;E7EVI4;R4GMT7;H0YAY0;E5RFM9;E5RJG6	O75410;G8JLK4;E7ET87;E7EVI4;R4GMT7;H0YAY0;E5RFM9	8	Transforming acidic coiled-coil-containing protein 1
FTH1	-0.387997	-0.622221	6241300000	9.46742	9.51953	14	20	5.8791e-69	P02794;G3V192;G3V1D1;E9PKY7;E9PRK8;E9PPQ4	P02794;G3V192;G3V1D1	6	Ferritin heavy chain;Ferritin
RHOF	-0.387827	-0.896146	377650000	8.38545	8.1295	4	2	3.0798e-82	Q9HBH0;F5GXB1;V9GY67	Q9HBH0;F5GXB1;V9GY67	3	Rho-related GTP-binding protein RhoF
SNRPD2	-0.387563	-0.307091	2578400000	9.3437	8.5704	13	16	8.688e-165	P62316;K7ERG4;K7EJB5	P62316;K7ERG4	3	Small nuclear ribonucleoprotein Sm D2
SCO1	-0.387166	-0.375759	1636100000	8.912	8.91354	4	5	3.0338e-16	O75880;J3QL56	O75880;J3QL56	2	Protein SCO1 homolog, mitochondrial
EPHX1	-0.38694	-0.407478	7132200000	9.63589	9.44843	12	13	5.8736e-94	P07099;B1AQP9;B1AQP8	P07099	3	Epoxide hydrolase 1
IMP3	-0.386902	-0.419488	1192100000	8.82714	8.71641	6	5	4.6418e-75	Q9NV31	Q9NV31	1	U3 small nucleolar ribonucleoprotein protein IMP3
RRAGD;RRAGC	-0.3866	-0.447052	181950000	7.73903	8.10421	1	2	5.3763e-07	Q9NQL2;Q9HB90	Q9NQL2;Q9HB90	2	Ras-related GTP-binding protein D;Ras-related GTP-binding protein C
DIRC2	-0.386563	-0.541555	103810000	7.72541	7.7048	1	1	1.7001e-11	Q96SL1;Q05BS2	Q96SL1;Q05BS2	2	Disrupted in renal carcinoma protein 2
SNRPA	-0.386204	-0.30479	7468200000	9.54476	9.59798	20	24	1.3388e-235	P09012;M0QZG7;M0R2B8;M0R221;M0R268;M0QXK2;M0R0G9	P09012;M0QZG7;M0R2B8;M0R221;M0R268;M0QXK2;M0R0G9	7	U1 small nuclear ribonucleoprotein A
ECH1	-0.385865	-0.405528	9844100000	9.5021	9.8239	14	19	1.028e-162	Q13011;M0R248;M0QZW4	Q13011;M0R248	3	Delta(3,5)-Delta(2,4)-dienoyl-CoA isomerase, mitochondrial
GNB2	-0.38579	-0.207911	10948000000	9.77725	9.69556	7	12	2.1689e-209	P62879;C9JXA5;C9JIS1;C9JZN1;E7EP32;B3KPU1;H7C5J5	P62879;C9JXA5;C9JIS1;C9JZN1;E7EP32	7	Guanine nucleotide-binding protein G(I)/G(S)/G(T) subunit beta-2
SLC1A5	-0.384433	-0.384471	33502000000	10.3458	10.0542	38	34	3.1954e-159	Q15758;M0QXM4;M0QX44;M0R144	Q15758;M0QXM4	4	Neutral amino acid transporter B(0)
SLC22A18	-0.384075	-0.165612	212680000	7.86725	8.14308	1	3	1.4457e-21	Q96BI1;E9PRM7	Q96BI1;E9PRM7	2	Solute carrier family 22 member 18
AKAP8L	-0.383416	-0.37707	195840000	7.63587	8.18358	1	2	1.8386e-06	Q9ULX6;V9GZ50	Q9ULX6;V9GZ50	2	A-kinase anchor protein 8-like
PIGK	-0.38336	-0.387619	1110200000	8.55701	8.87485	2	3	2.3273e-13	Q92643;A6NEM5;B4E2M3;B1AK81	Q92643;A6NEM5;B4E2M3;B1AK81	4	GPI-anchor transamidase
SRSF3	-0.382231	-0.304737	14326000000	9.89303	9.81356	13	20	3.4416e-156	P84103;B4E241	P84103;B4E241	2	Serine/arginine-rich splicing factor 3
HSDL1	-0.381855	-0.378532	400620000	7.62764	8.55411	1	3	5.4107e-17	Q3SXM5;H3BT52;H3BQI7;H3BNH5	Q3SXM5;H3BT52;H3BQI7	4	Inactive hydroxysteroid dehydrogenase-like protein 1
TAPBP	-0.381705	-1.15573	653980000	8.59422	8.41687	1	3	9.5511e-10	A2AB90;D3YTI9;O15533;C9JA35	A2AB90;D3YTI9;O15533;C9JA35	4	Tapasin
FKBP9	-0.381611	-0.0955737	570050000	8.44954	8.46015	2	2	7.6694e-07	B7Z6H3;O95302;B7Z230;B7Z1G9;Q75LS8	B7Z6H3;O95302;B7Z230	5	Peptidyl-prolyl cis-trans isomerase FKBP9
NDUFB10	-0.381498	-0.195104	2525800000	8.91557	9.23109	8	13	2.9448e-72	O96000;H3BPJ9;Q96II6;H3BV16	O96000;H3BPJ9;Q96II6;H3BV16	4	NADH dehydrogenase [ubiquinone] 1 beta subcomplex subunit 10
SARNP;CIP29	-0.381442	-0.104837	7825400000	9.55694	9.62533	12	16	5.0115e-148	P82979;H0YHG0;F8VZQ9;Q567R9;F8VS12	P82979;H0YHG0;F8VZQ9;Q567R9	5	SAP domain-containing ribonucleoprotein
OMA1	-0.38101	0.398679	66102000	7.0825	7.73247	1	2	4.4225e-05	Q96E52;H7BZX2	Q96E52;H7BZX2	2	Metalloendopeptidase OMA1, mitochondrial
DPM1	-0.380559	-0.308627	4578700000	9.32145	9.39487	13	16	1.223e-145	H0Y368;Q5QPK2;O60762;E9PHH5;Q5QPJ9	H0Y368;Q5QPK2;O60762;E9PHH5	5	Dolichol-phosphate mannosyltransferase
MTO1	-0.380315	-0.159928	326100000	8.20115	8.22321	2	4	4.0699e-18	Q9Y2Z2;E7EWI1	Q9Y2Z2	2	Protein MTO1 homolog, mitochondrial
TYSND1	-0.379601	0.597889	89287000	7.04383	7.89335	1	2	1.2273e-07	Q2T9J0	Q2T9J0	1	Peroxisomal leader peptide-processing protease;Peroxisomal leader peptide-processing protease, 15 kDa form;Peroxisomal leader peptide-processing protease, 45 kDa form
SYF2	-0.379357	-0.101227	37629000	7.44289	6.99578	1	1	3.7462e-160	O95926	O95926	1	Pre-mRNA-splicing factor SYF2
ATP5D	-0.379301	-0.331808	550650000	8.63927	8.06021	3	4	9.8041e-25	P30049	P30049	1	ATP synthase subunit delta, mitochondrial
MPDU1	-0.379282	-0.551057	160530000	8.06662	7.64295	5	2	1.9341e-10	O75352;J3QRD5;J3QW43;B4DT74;J3KT75;I3L295;J3QS48;J3QQZ4;J3KTK8;I3L4E0;I3L1D2;J3KSI4;I3L261;I3L405	O75352;J3QRD5;J3QW43;B4DT74;J3KT75;I3L295;J3QS48;J3QQZ4;J3KTK8;I3L4E0;I3L1D2;J3KSI4	14	Mannose-P-dolichol utilization defect 1 protein
COX5A	-0.379263	-0.191508	1948300000	9.20211	8.55111	11	17	1.5624e-72	H3BNX8;P20674;H3BV69;H3BRM5;H3BRI0	H3BNX8;P20674;H3BV69	5	Cytochrome c oxidase subunit 5A, mitochondrial
CTSC	-0.379095	-0.30952	281030000	8.07221	8.21203	2	3	2.4975e-12	P53634;H0YCY8	P53634;H0YCY8	2	Dipeptidyl peptidase 1;Dipeptidyl peptidase 1 exclusion domain chain;Dipeptidyl peptidase 1 heavy chain;Dipeptidyl peptidase 1 light chain
ATP2B4	-0.378945	-0.617986	260930000	7.64929	8.33512	2	3	2.7103e-115	P23634	P23634	1	Plasma membrane calcium-transporting ATPase 4
RDH13	-0.378213	-0.552135	920220000	8.85651	8.30447	10	6	3.1105e-81	Q8NBN7;G8JLA1;K7EMY5	Q8NBN7	3	Retinol dehydrogenase 13
ICMT	-0.377707	-0.67413	147600000	7.6826	7.99762	1	2	8.0466e-36	O60725	O60725	1	Protein-S-isoprenylcysteine O-methyltransferase
PYCR1	-0.377407	-0.617676	12773000000	9.68717	9.898	31	37	8.9584e-281	B4DMU0;P32322;E2QRB3;J3KQ22;J3QL24;J3QL32;J3QLK9;J3QKT4;J3QL23;J3QR88;J3QRZ0;J3QKT3;J3KTA8	B4DMU0;P32322;E2QRB3;J3KQ22;J3QL24	13	Pyrroline-5-carboxylate reductase;Pyrroline-5-carboxylate reductase 1, mitochondrial
TOP1	-0.377201	-0.256718	12595000000	9.69363	9.88401	21	31	9.833e-141	P11387;Q969P6;E5RIC7;E5RFS0;E5RJ95;H0YAR3	P11387	6	DNA topoisomerase 1
RAB10	-0.377032	-0.413288	3460200000	9.33035	9.12074	17	16	2.2366e-205	P61026	P61026	1	Ras-related protein Rab-10
PODXL	-0.376864	-0.692968	3894100000	9.25122	9.32445	9	7	1.1651e-24	F5GWY5;O00592;F5H7A2	F5GWY5;O00592;F5H7A2	3	Podocalyxin
RDH14	-0.37677	-0.370919	168710000	8.09715	7.63986	5	3	4.0074e-67	Q9HBH5;C9J2C7	Q9HBH5	2	Retinol dehydrogenase 14
HCCS	-0.376489	-0.228098	343470000	8.2539	8.21492	4	3	7.6193e-17	P53701	P53701	1	Cytochrome c-type heme lyase
ERH	-0.376171	-0.200067	3408100000	9.48383	8.55796	9	17	5.0525e-50	P84090;G3V279	P84090;G3V279	2	Enhancer of rudimentary homolog
RAP1B	-0.375721	-0.57366	3074200000	9.24405	9.12061	10	8	8.8836e-61	P61224;A6NIZ1;F5H7Y6;E7ESV4;F5GX62;F5GZG1;B7ZB78;F5H823;F5H004;F5H6R7	P61224;A6NIZ1;F5H7Y6;E7ESV4;F5GX62;F5GZG1;B7ZB78;F5H823;F5H004;F5H6R7	10	Ras-related protein Rap-1b;Ras-related protein Rap-1b-like protein
NUDT21	-0.375572	-0.371478	13328000000	9.69685	9.92183	20	19	2.0289e-180	O43809;H3BND3;H3BV41	O43809;H3BND3	3	Cleavage and polyadenylation specificity factor subunit 5
SEC22B	-0.375347	-0.408684	12858000000	9.71271	9.88636	23	22	0	O75396	O75396	1	Vesicle-trafficking protein SEC22b
NUP37	-0.37531	-0.177621	3125700000	9.10995	9.26425	8	9	6.8469e-89	Q8NFH4;F8VTY2	Q8NFH4;F8VTY2	2	Nucleoporin Nup37
TST	-0.375122	-0.270834	1587600000	8.80751	8.9757	6	7	9.7393e-95	Q16762;B1AH48	Q16762	2	Thiosulfate sulfurtransferase
IMPAD1	-0.374917	-0.493764	415350000	8.51367	7.94945	3	2	4.3107e-37	Q9NX62	Q9NX62	1	Inositol monophosphatase 3
HINT2	-0.373925	-0.295394	607770000	8.67054	8.14445	6	5	9.7238e-37	Q9BX68	Q9BX68	1	Histidine triad nucleotide-binding protein 2, mitochondrial
IDH2	-0.373907	-0.539855	3365500000	9.24898	9.20178	10	15	5.3345e-71	P48735;B4DFL2;B4DSZ6;H0YL11	P48735;B4DFL2;B4DSZ6	4	Isocitrate dehydrogenase [NADP], mitochondrial;Isocitrate dehydrogenase [NADP]
TEAD1	-0.373066	-1.89684	250040000	7.62703	8.31739	1	3	5.3681e-08	H0YE88;P28347;E9PKB7	H0YE88;P28347;E9PKB7	3	Transcriptional enhancer factor TEF-1
DHX33	-0.372991	-0.248057	1426300000	8.65686	8.98789	6	5	2.1506e-39	Q9H6R0;I3L1L6;Q05BE5;I3L0M5	Q9H6R0	4	Putative ATP-dependent RNA helicase DHX33
NDFIP2	-0.372281	-0.615707	209070000	7.613	8.22544	2	4	2.0151e-45	Q9NV92;H0Y8A7;H7C5F7	Q9NV92;H0Y8A7;H7C5F7	3	NEDD4 family-interacting protein 2
SFT2D2	-0.371684	-0.0360377	20561000	6.91963	7.08814	1	2	8.2109e-10	O95562;Q5TIH2	O95562;Q5TIH2	2	Vesicle transport protein SFT2B
CKAP4	-0.371366	-0.47702	20905000000	10.0647	9.9684	39	33	0	Q07065	Q07065	1	Cytoskeleton-associated protein 4
AGPS	-0.370751	-0.324148	6941900000	9.55	9.53067	16	16	8.434e-192	O00116;B8ZZ81	O00116	2	Alkyldihydroxyacetonephosphate synthase, peroxisomal
GNAI3	-0.370583	-0.338378	6327900000	9.29537	9.63887	10	11	4.8726e-100	P08754	P08754	1	Guanine nucleotide-binding protein G(k) subunit alpha
ATP5B	-0.370191	-0.369744	200800000000	11.0534	10.943	116	63	0	P06576;F8VPV9;H0YH81;F8W079;F8VQY0;H0YI37	P06576;F8VPV9;H0YH81;F8W079	6	ATP synthase subunit beta, mitochondrial;ATP synthase subunit beta
CSTF3	-0.369874	-0.282755	3445600000	8.9873	9.39349	7	14	1.6326e-130	Q12996;E9PLP8;E9PJ06;H0YE74	Q12996	4	Cleavage stimulation factor subunit 3
RBM15	-0.369389	-0.249342	1379000000	8.78676	8.88478	12	7	1.7461e-92	Q96T37;Q8NDT2	Q96T37	2	Putative RNA-binding protein 15
NRAS	-0.369371	-0.33539	3098400000	9.23827	9.13593	9	9	1.5083e-58	P01111	P01111	1	GTPase NRas
NHP2L1	-0.369315	-0.167669	2108700000	9.26958	8.39519	8	11	1.1503e-76	B1AHD1;P55769	B1AHD1;P55769	2	NHP2-like protein 1
ACSF2	-0.369185	-0.46957	2240900000	9.0141	9.08207	4	5	3.2122e-54	B4DFQ6;Q96CM8;B4DHT5;E9PF16;B4DUF5;D6RF87	B4DFQ6;Q96CM8;B4DHT5;E9PF16;B4DUF5	6	Acyl-CoA synthetase family member 2, mitochondrial
LIMS1	-0.369147	-0.119793	751440000	7.78627	8.83904	1	2	0.00065141	P48059	P48059	1	LIM and senescent cell antigen-like-containing domain protein 1
PCYOX1	-0.368924	-0.484833	7138700000	9.52704	9.57673	16	17	4.4347e-160	Q9UHG3;B7Z9P8;B7Z3Y2;F8W8W4;C9K055;C9JM55;C9JGT6	Q9UHG3;B7Z9P8;B7Z3Y2;F8W8W4	7	Prenylcysteine oxidase 1
GSTCD	-0.368644	0.583519	26252000	7.0331	7.18921	1	1	2.2476e-10	Q8NEC7;D6R9W2	Q8NEC7;D6R9W2	2	Glutathione S-transferase C-terminal domain-containing protein
TTC35	-0.367955	-0.46905	2705500000	9.06606	9.18786	6	7	1.6926e-46	Q15006;H0YAS9;E5RGJ2	Q15006	3	Tetratricopeptide repeat protein 35
RCN3	-0.367155	-0.486004	1068000000	8.17073	8.96373	1	5	1.05e-16	Q96D15;M0QZH0;M0QYB8	Q96D15;M0QZH0;M0QYB8	3	Reticulocalbin-3
FRYL	-0.36708	0.0352017	522770000	7.8318	8.6579	4	17	1.0893e-64	F5GX82;O94915;F2Z2S2;H0Y9X0;D6RJI4;D6R9B9	F5GX82;O94915;F2Z2S2	6	Protein furry homolog-like
MYADM	-0.366764	-1.01333	1112500000	8.6865	8.79701	8	11	7.4555e-41	Q96S97;C9JC07;C9J5M0;C9JZL8;C9JJV6	Q96S97;C9JC07;C9J5M0;C9JZL8;C9JJV6	5	Myeloid-associated differentiation marker
RBM17	-0.366522	-0.223071	889710000	8.41061	8.80094	1	4	3.1363e-44	Q96I25;Q5W012;Q5W010;Q5W011;H0Y6J6	Q96I25;Q5W012;Q5W010;Q5W011;H0Y6J6	5	Splicing factor 45
TOMM22	-0.366076	-0.438914	6792100000	9.65939	9.34786	18	13	2.167e-158	Q9NS69	Q9NS69	1	Mitochondrial import receptor subunit TOM22 homolog
RBM42	-0.365964	-0.115426	618590000	8.30086	8.62187	1	2	1.2081e-37	Q9BTD8;K7EP90;K7EQ03;K7ER08;K7EML2	Q9BTD8;K7EP90;K7EQ03;K7ER08	5	RNA-binding protein 42
HADH	-0.365927	-0.43735	7832700000	9.70956	9.43286	15	20	3.7937e-50	E9PF18;Q16836	E9PF18;Q16836	2	Hydroxyacyl-coenzyme A dehydrogenase, mitochondrial
P4HB	-0.365704	-0.428061	85674000000	10.6683	10.592	74	64	0	P07237;H7BZ94;F5H8J2;H0Y3Z3;I3L398;I3L312;I3NI03;I3L4M2;I3L3U6;I3L3P5;I3L0S0;I3L514;I3L1Y5	P07237;H7BZ94;F5H8J2;H0Y3Z3	13	Protein disulfide-isomerase
XPNPEP3	-0.3655	-0.0649175	295130000	7.83145	8.3566	1	2	1.3141e-07	Q9NQH7	Q9NQH7	1	Probable Xaa-Pro aminopeptidase 3
SPIN1	-0.364645	-0.358565	899940000	8.61237	8.69049	5	6	2.9222e-14	Q9Y657;Q5JUX0	Q9Y657	2	Spindlin-1
SEC63	-0.363865	-0.266663	6930600000	9.52845	9.55074	12	18	1.3086e-109	Q9UGP8;A6PVC9	Q9UGP8	2	Translocation protein SEC63 homolog
THOC1	-0.363865	-0.293536	2587000000	8.93293	9.23807	6	11	7.4641e-36	Q96FV9;R4GMN4;J3KT14;J3QQZ3;R4GN58;J3KRD7	Q96FV9	6	THO complex subunit 1
TMEM85	-0.363698	-0.589985	574350000	8.57404	8.29959	6	2	9.3088e-24	Q5J8M3;H0YNK8;H0YK61;H0YLP8;H0YNK0;S4R329;H0YMH5;H0YN63	Q5J8M3;H0YNK8;H0YK61;H0YLP8;H0YNK0;S4R329	8	Transmembrane protein 85
CHP	-0.363642	-0.200448	852790000	8.64304	8.61617	11	10	1.4684e-140	Q99653;H0YNG9;F5GX29;H0YKE7;H0YLY7;H0YLX1	Q99653;H0YNG9;F5GX29;H0YKE7	6	Calcium-binding protein p22
ELOVL5	-0.363586	-0.329939	1256900000	8.64776	8.90982	5	5	2.9387e-18	Q9NYP7;E2QRH7;Q9NXB9	Q9NYP7;E2QRH7	3	Elongation of very long chain fatty acids protein 5
PXDC1	-0.363457	-0.258805	15692000	6.42888	7.11421	1	3	1.0743e-05	Q5TGL8	Q5TGL8	1	PX domain-containing protein 1
NIPSNAP3A	-0.362733	-0.510621	276920000	8.1754	8.10435	3	3	3.4343e-17	Q9UFN0	Q9UFN0	1	Protein NipSnap homolog 3A
DNAJC16	-0.361972	-0.211398	60669000	7.46917	7.49434	1	1	9.5865e-36	Q9Y2G8;Q5TDH4;Q5TDG9	Q9Y2G8;Q5TDH4;Q5TDG9	3	DnaJ homolog subfamily C member 16
DLD	-0.361917	-0.440577	24878000000	10.1685	10.006	21	11	7.1313e-181	P09622;E9PEX6;B4DHG0;B4DT69	P09622;E9PEX6;B4DHG0;B4DT69	4	Dihydrolipoyl dehydrogenase, mitochondrial;Dihydrolipoyl dehydrogenase
SLC43A3	-0.36188	-0.709552	4064900000	9.37134	9.23386	17	11	6.3201e-35	E7EQD2;Q8NBI5;E9PS74;H0YD64	E7EQD2;Q8NBI5;E9PS74;H0YD64	4	Solute carrier family 43 member 3
HNRNPC	-0.361843	-0.403103	160690000000	10.8421	10.9599	36	40	2.2705e-231	G3V4C1;B4DY08;G3V4W0;G3V251;G3V3K6;G3V5X6;G3V2D6	G3V4C1;B4DY08;G3V4W0;G3V251;G3V3K6;G3V5X6;G3V2D6	7
SRSF7	-0.361453	-0.272838	19887000000	9.82445	10.121	14	19	3.7178e-71	Q16629;C9JAB2	Q16629;C9JAB2	2	Serine/arginine-rich splicing factor 7
RPN1	-0.361435	-0.357751	43205000000	10.4239	10.2218	56	39	3.6635e-293	P04843;B7Z4L4;F8WF32	P04843;B7Z4L4	3	Dolichyl-diphosphooligosaccharide--protein glycosyltransferase subunit 1
SPRYD7	-0.360879	-0.63536	95107000	7.55046	7.77516	1	1	3.3369e-09	Q5W111	Q5W111	1	SPRY domain-containing protein 7
CCDC59	-0.360842	-2.34322	609270000	8.57265	8.37192	2	1	9.1054e-09	Q9P031;F8VNY5	Q9P031;F8VNY5	2	Thyroid transcription factor 1-associated protein 26
MTX3	-0.360472	-0.477422	218790000	8.03997	8.03802	4	3	5.3426e-44	Q5HYI7	Q5HYI7	1	Metaxin-3
NSL1	-0.360008	-0.302279	111960000	7.64857	7.82894	1	1	0.00035333	Q96IY1;H7BY54;Q5SY74	Q96IY1;H7BY54;Q5SY74	3	Kinetochore-associated protein NSL1 homolog
LMAN1	-0.359971	-0.179515	5325900000	9.45077	9.39839	13	9	1.3674e-49	P49257	P49257	1	Protein ERGIC-53
USP34	-0.359361	-0.0838291	256490000	8.06123	8.1503	2	7	4.4084e-41	Q70CQ2;H7C183;H7C150	Q70CQ2;H7C183	3	Ubiquitin carboxyl-terminal hydrolase 34
MRPS5	-0.359102	-0.257787	1394200000	8.95126	8.69924	4	8	1.6072e-40	P82675	P82675	1	28S ribosomal protein S5, mitochondrial
CALR	-0.35875	-0.298708	37165000000	10.2683	10.2699	33	28	0	P27797;K7EJB9;K7EL50	P27797;K7EJB9	3	Calreticulin
DHRS7	-0.358639	-0.512514	2248400000	8.70159	9.24189	5	12	1.919e-24	Q9Y394;H0YJ66;H0YJR8;H0YJE4	Q9Y394;H0YJ66	4	Dehydrogenase/reductase SDR family member 7
ATAD1	-0.357788	-0.536106	1512800000	8.07915	9.14389	2	10	5.9703e-49	Q8NBU5;B4E2J1	Q8NBU5;B4E2J1	2	ATPase family AAA domain-containing protein 1
DNAJC11	-0.357345	-0.241799	1086100000	8.77193	8.69432	7	5	1.6829e-136	Q9NVH1;F5H1N1;B4DGD5;B1AK20;Q5TH61;Q9UMU8	Q9NVH1;F5H1N1;B4DGD5;B1AK20	6	DnaJ homolog subfamily C member 11
FBL	-0.356883	-0.433273	12956000000	9.83479	9.78674	19	15	1.3327e-128	P22087;M0QXL5;M0R299;M0R2Q4;M0R0P1;M0R2B0;M0R1H0;M0R2U2	P22087;M0QXL5;M0R299;M0R2Q4;M0R0P1	8	rRNA 2-O-methyltransferase fibrillarin
RIF1	-0.356809	-0.255426	2095200000	9.05584	8.98139	36	19	1.2258e-176	Q5UIP0;H7BZN3;H7C2B5;B4DS49	Q5UIP0	4	Telomere-associated protein RIF1
PI4KA	-0.356716	-0.120796	270250000	6.56416	8.42583	1	8	1.0112e-33	J3KN10;P42356;A8MTF1;A4QPH2;Q8N8J0	J3KN10;P42356	5	Phosphatidylinositol 4-kinase alpha
TOR1AIP2	-0.356255	-0.343879	1142800000	8.87976	8.58507	5	4	1.305e-245	Q8NFQ8	Q8NFQ8	1	Torsin-1A-interacting protein 2
SNRPD3	-0.356181	0.190678	2671600000	9.37072	8.50985	7	10	6.3336e-30	P62318;B4DJP7;H3BT13	P62318;B4DJP7	3	Small nuclear ribonucleoprotein Sm D3
APMAP;C20orf3	-0.356033	-0.445578	6133800000	9.53099	9.43737	14	13	3.4762e-93	Q9HDC9;H0Y512	Q9HDC9;H0Y512	2	Adipocyte plasma membrane-associated protein
MPI	-0.355996	0.575893	208620000	7.76346	8.17788	1	1	3.9737e-16	P34949;H3BPB8;F5GX71;H3BUZ9;H3BT48;H3BP57;H3BPP3;H3BMZ9;B4DYB8;H3BT46;H3BNY8;H3BQX0;H3BN01;H3BPM5;H3BU66;H3BUG1;H3BPU7	P34949;H3BPB8;F5GX71;H3BUZ9;H3BT48;H3BP57;H3BPP3;H3BMZ9;B4DYB8;H3BT46;H3BNY8;H3BQX0;H3BN01;H3BPM5;H3BU66;H3BUG1;H3BPU7	17	Mannose-6-phosphate isomerase
NBN	-0.355719	-0.204117	852170000	8.61851	8.64021	5	4	2.7165e-53	O60934;E5RGU1;E5RGR7;E5RGN7;E2QRP0	O60934	5	Nibrin
VIM	-0.355147	-0.392478	676750000000	11.5635	11.4923	274	173	0	P08670;B0YJC4;B0YJC5;Q5JVS8;P17661;Q16352;F8W835	P08670;B0YJC4	7	Vimentin
HNRNPH1	-0.355073	-0.285337	68734000000	10.6333	10.4109	60	44	0	G8JLB6;P31943;E9PCY7;H0YB39;D6RBM0;D6RIU0;D6RIT2;D6RIH9;D6RJ04;D6RDU3;D6RFM3;D6R9T0;E5RGV0;D6RAM1;E7EQJ0;H0YBD7;E7EN40;D6RDL0;H0YBG7;D6RF17;D6R9D3;F5GZT4;E5RJ94;E5RGH4;H0YAQ2	G8JLB6;P31943;E9PCY7;H0YB39;D6RBM0;D6RIU0;D6RIT2	25	Heterogeneous nuclear ribonucleoprotein H;Heterogeneous nuclear ribonucleoprotein H, N-terminally processed
HIGD1A	-0.35452	-0.0415062	421360000	8.52354	7.94211	5	2	4.8064e-100	Q9Y241;C9JNU6;C9JAW5	Q9Y241;C9JNU6;C9JAW5	3	HIG1 domain family member 1A
LNPEP	-0.354446	-1.00668	1635000000	8.62807	9.08289	15	10	3.6416e-110	Q9UIQ6	Q9UIQ6	1	Leucyl-cystinyl aminopeptidase;Leucyl-cystinyl aminopeptidase, pregnancy serum form
ABCC1	-0.354151	-0.532199	528570000	8.28742	8.52471	11	8	3.5663e-97	P33527;I3L4X2	P33527;I3L4X2	2	Multidrug resistance-associated protein 1
ATP2C1	-0.353911	-0.558325	1433400000	8.69566	8.97182	8	8	8.6686e-88	P98194;H0Y9V7;E7ERC6;H0Y9S7;H0Y8X9	P98194;H0Y9V7;E7ERC6	5	Calcium-transporting ATPase type 2C member 1
KIAA1429	-0.353542	-0.651904	536450000	8.08611	8.61755	10	12	1.0684e-28	Q69YN4;H0YBN5;H0YB68	Q69YN4	3	Protein virilizer homolog
PLOD3	-0.353506	-0.373907	10771000000	9.65386	9.7969	29	29	7.8607e-154	O60568;H7C2V1;H7C2S8;H7C0B8;C9JU11;H7C2A8;C9JIX5	O60568;H7C2V1	7	Procollagen-lysine,2-oxoglutarate 5-dioxygenase 3
CNIH4	-0.353413	-0.198113	584450000	8.6403	8.16917	3	8	9.666e-19	Q9P003;A6NLH6	Q9P003;A6NLH6	2	Protein cornichon homolog 4
CCDC47	-0.353118	-0.586384	3595400000	9.17252	9.32381	5	7	6.3881e-84	Q96A33	Q96A33	1	Coiled-coil domain-containing protein 47
C8orf82	-0.352934	-0.539394	166350000	7.80523	8.01068	2	4	4.4463e-10	H0YF29;Q6P1X6	H0YF29;Q6P1X6	2	UPF0598 protein C8orf82
PSPC1	-0.352197	0.156785	4370300000	9.54013	8.95512	13	9	4.0721e-95	Q8WXF1	Q8WXF1	1	Paraspeckle component 1
RAB5C	-0.352105	-0.354132	13361000000	9.71889	9.90988	21	21	1.3696e-171	P51148;K7ERQ8;K7ERI8;K7ENY4;F8VVK3;F8VVZ0;F8VWU4;F8VWZ7;F8VSF8;F8VPW9;F8WD79;F8WCY6;K7EIP6	P51148;K7ERQ8;K7ERI8;K7ENY4	13	Ras-related protein Rab-5C
STX12	-0.351921	-0.093525	207100000	8.0571	7.96872	3	1	1.2134e-22	Q86Y82;B1AJQ6	Q86Y82;B1AJQ6	2	Syntaxin-12
ZNF281	-0.351663	-0.301959	181190000	7.87943	8.02296	1	2	1.8312e-29	Q9Y2X9;A6NF48	Q9Y2X9;A6NF48	2	Zinc finger protein 281
TMPRSS9	-0.351553	-0.569908	974680000	8.45609	8.83814	1	1	0.0043162	Q7Z410	Q7Z410	1	Transmembrane protease serine 9;Serase-1;Serase-2;Serase-3
ATP1A1	-0.351185	-0.442575	48355000000	10.2885	10.4613	99	78	0	P05023;P13637;M0R116;P50993;B1AKY9;H0Y7C1;Q13733;P20648;Q5TC01;E9PRA5;M0QXF2;Q5TC02;Q5TC05	P05023	13	Sodium/potassium-transporting ATPase subunit alpha-1
KIF5A	-0.350596	-1.76867	593940000	8.77127	6.52773	1	1	2.4277e-37	Q12840;J3KNA1	Q12840;J3KNA1	2	Kinesin heavy chain isoform 5A
DAD1	-0.350559	-0.339893	566590000	7.63298	8.71903	3	3	6.234e-15	P61803;F5GXX5;F5H895	P61803;F5GXX5	3	Dolichyl-diphosphooligosaccharide--protein glycosyltransferase subunit DAD1
SRSF1	-0.35021	-0.281001	14883000000	9.64807	10.0185	16	35	4.0459e-136	J3KTL2;Q07955;J3KSW7;J3QQV5;J3KSR8	J3KTL2;Q07955	5	Serine/arginine-rich splicing factor 1
ERAL1	-0.350118	-0.328888	1883500000	9.14376	8.6912	5	4	4.5856e-42	O75616;J3QSB2;J3QRV9;J3QT61;K7EQJ8	O75616;J3QSB2;J3QRV9	5	GTPase Era, mitochondrial
RAB12	-0.350026	-0.144281	252680000	8.11441	8.08828	5	2	5.533e-19	Q6IQ22	Q6IQ22	1	Ras-related protein Rab-12
PYCR2	-0.349971	-0.490152	3348800000	9.16089	9.27885	13	17	3.2483e-134	Q96C36;J3KR12	Q96C36;J3KR12	2	Pyrroline-5-carboxylate reductase 2
TRIM27	-0.349805	-0.568901	1968600000	7.76644	9.28108	1	3	3.4398e-14	P14373;H0Y551	P14373;H0Y551	2	Zinc finger protein RFP
MRPL4	-0.349768	-0.542038	2181600000	8.95562	9.10677	8	7	1.052e-65	Q9BYD3;K7ES61;K7ELQ0;K7ELF1;K7EKI4;K7EJ73	Q9BYD3;K7ES61;K7ELQ0;K7ELF1;K7EKI4	6	39S ribosomal protein L4, mitochondrial
RRAS	-0.34964	-0.40234	1710100000	9.05304	8.7636	8	7	2.7571e-36	P10301	P10301	1	Ras-related protein R-Ras
COMT	-0.349529	-0.817791	1155700000	8.73086	8.7907	5	1	4.869e-29	P21964;E7EMS6	P21964	2	Catechol O-methyltransferase
MDN1	-0.349346	-0.0748968	4726600000	9.53733	9.10738	14	33	6.7375e-173	Q9NU22;Q5T795;M0QXR3	Q9NU22	3	Midasin
SLC25A1	-0.348794	-0.398398	3700500000	9.3544	9.15806	7	8	6.5551e-31	P53007	P53007	1	Tricarboxylate transport protein, mitochondrial
MT-CO1	-0.348464	-0.477623	235840000	8.13123	8.00243	2	3	8.5941e-09	P00395	P00395	1	Cytochrome c oxidase subunit 1
ATP2B1	-0.348372	-0.201643	8395100000	9.26951	9.81525	29	22	2.1611e-189	P20020;E7ERY9;Q16720;Q01814;H0Y7S3;H0YHH6;F8W1V5;H7BY13;H7BZS8;H0YDG5	P20020;E7ERY9	10	Plasma membrane calcium-transporting ATPase 1
RER1	-0.347766	-0.443438	2002100000	9.14786	8.77561	10	10	4.5007e-95	O15258;Q5T091;Q5T092;Q5T093	O15258;Q5T091;Q5T092;Q5T093	4	Protein RER1
LMNB2	-0.347454	-0.162202	10819000000	9.44392	9.90525	12	17	2.0219e-114	J9JID7;Q03252	J9JID7;Q03252	2	Lamin-B2
SMN1	-0.346885	-0.0723614	1630700000	9.01381	8.77696	4	6	1.7622e-34	E7EQZ4;Q16637;B4DP61;H0YBZ9	E7EQZ4;Q16637;B4DP61	4	Survival motor neuron protein
IGF2R	-0.345821	-0.438249	3615800000	8.92077	9.44445	42	32	1.4455e-170	P11717;S4R328	P11717	2	Cation-independent mannose-6-phosphate receptor
MTCH1	-0.345748	-0.355165	2532900000	9.19695	8.98186	11	11	2.3742e-37	Q9NZJ7;H0Y8C3;Q5TDC2;B4E0C5;H7C196	Q9NZJ7;H0Y8C3;Q5TDC2	5	Mitochondrial carrier homolog 1
SVIL	-0.34529	-0.269982	726160000	7.94463	8.80491	10	13	1.4154e-84	O95425;F5H2Q5;F5GXV0;D6REC4	O95425	4	Supervillin
NEDD4	-0.345234	-0.221724	591130000	8.18489	8.64154	4	4	7.82e-42	P46934;H0Y8X6	P46934;H0Y8X6	2	E3 ubiquitin-protein ligase NEDD4;E3 ubiquitin-protein ligase
C17orf85	-0.345216	-0.32896	468570000	8.28872	8.438	1	1	5.5125e-09	Q53F19	Q53F19	1	Uncharacterized protein C17orf85
TRRAP	-0.345051	-0.158091	1528600000	8.36831	9.1123	12	27	5.6848e-152	Q9Y4A5	Q9Y4A5	1	Transformation/transcription domain-associated protein
TIMM44	-0.345015	-0.584241	12266000000	9.82459	9.7473	21	19	2.7262e-166	O43615;M0QXU7;M0R124;M0R301;M0QXM9	O43615;M0QXU7	5	Mitochondrial import inner membrane translocase subunit TIM44
PRSS56	-0.343604	-0.390151	4520400000	9.42789	9.26527	9	17	2.5773e-163	R4GMZ0;P0CW18	R4GMZ0;P0CW18	2	Putative serine protease 56
UQCRB	-0.343293	1.06771	163850000	8.16167	7.27302	3	2	1.1462e-18	B7Z2R2;P14927;E5RHG9	B7Z2R2;P14927;E5RHG9	3	Cytochrome b-c1 complex subunit 7
RRP7A	-0.342964	-0.0260581	1197400000	8.44868	8.96208	6	7	4.818e-41	Q9Y3A4;Q9NSQ0	Q9Y3A4	2	Ribosomal RNA-processing protein 7 homolog A
RBMX	-0.342653	-0.339053	26334000000	10.0479	10.1809	28	26	4.089e-285	P38159;H3BT71;H0Y6E7;H3BR27;H3BUY5;B3KRG5;O75526;H3BNC1;Q8N7X1	P38159;H3BT71;H0Y6E7	9	RNA-binding motif protein, X chromosome;RNA-binding motif protein, X chromosome, N-terminally processed
HSPA13	-0.342488	-0.87168	1954800000	9.09307	8.85485	5	3	3.4876e-25	P48723;F5GWS8	P48723;F5GWS8	2	Heat shock 70 kDa protein 13
MT-CYB	-0.341775	-0.540883	165420000	7.87708	7.95459	2	2	0.0011134	P00156	P00156	1	Cytochrome b
TMED9	-0.341537	-0.538052	5796300000	9.5138	9.40346	16	11	2.0173e-182	Q9BVK6	Q9BVK6	1	Transmembrane emp24 domain-containing protein 9
UHRF1	-0.341245	-0.31865	3327600000	9.16779	9.26858	19	15	8.1355e-113	Q96T88	Q96T88	1	E3 ubiquitin-protein ligase UHRF1
MANF	-0.341007	-0.554485	945000000	8.67679	8.67201	8	4	9.8165e-30	P55145;H7C2D6	P55145	2	Mesencephalic astrocyte-derived neurotrophic factor
SRPRB	-0.340368	-0.483662	13606000000	9.87814	9.78197	26	27	2.2807e-280	Q9Y5M8;H7C4H2;C9J5Z8	Q9Y5M8;H7C4H2	3	Signal recognition particle receptor subunit beta
CD109	-0.340313	-0.300679	3499600000	8.83987	9.4484	25	24	8.0505e-284	Q6YHK3	Q6YHK3	1	CD109 antigen
HADHA	-0.340075	-0.219337	21068000000	9.97141	10.0684	32	29	0	P40939;B4DYP2;H0YFD6	P40939	3	Trifunctional enzyme subunit alpha, mitochondrial;Long-chain enoyl-CoA hydratase;Long chain 3-hydroxyacyl-CoA dehydrogenase
GAR1	-0.339929	-0.355184	1233700000	8.80677	8.77295	11	6	1.7352e-37	Q9NY12	Q9NY12	1	H/ACA ribonucleoprotein complex subunit 1
ZC3H11A	-0.339893	-0.365834	2148100000	8.95532	9.09545	11	9	1.4456e-128	O75152;E9PQ61;E9PBY7	O75152;E9PQ61;E9PBY7	3	Zinc finger CCCH domain-containing protein 11A
DARS2	-0.339674	-0.180168	4212000000	9.40676	9.22032	12	10	1.4983e-72	Q6PI48	Q6PI48	1	Aspartate--tRNA ligase, mitochondrial
ILF2	-0.339491	-0.326552	66360000000	10.4628	10.5721	30	25	1.1295e-222	Q12905	Q12905	1	Interleukin enhancer-binding factor 2
NFS1	-0.339144	-0.246447	2978600000	9.12972	9.21232	7	9	9.2216e-101	Q9Y697;B4DNL7;F2Z2E7;Q8WV90;F8WB23;A2A2M1;F8WER8	Q9Y697;B4DNL7	7	Cysteine desulfurase, mitochondrial
ZNF592	-0.338725	-0.413499	181740000	7.5987	8.15244	2	1	9.9919e-13	Q92610	Q92610	1	Zinc finger protein 592
RPP30;RP11-320F15.1	-0.338579	-0.0754896	1787200000	9.10171	8.71872	11	9	5.4003e-138	P78346;Q5VU11;Q5VU10	P78346;Q5VU11;Q5VU10	3	Ribonuclease P protein subunit p30
TERF2	-0.338068	-0.498688	108550000	7.6579	7.79977	2	3	6.3932e-24	Q15554;H3BR06;U3KQ35;J3KSZ6;H3BTA7	Q15554;H3BR06;U3KQ35;J3KSZ6;H3BTA7	5	Telomeric repeat-binding factor 2
CYC1	-0.337959	-0.182819	5351700000	9.38331	9.46752	18	12	7.3709e-103	P08574	P08574	1	Cytochrome c1, heme protein, mitochondrial
RPF2;BXDC1	-0.337758	-0.345821	3140400000	9.19067	9.20118	8	4	1.4278e-68	Q9H7B2;Q5VXN0	Q9H7B2;Q5VXN0	2	Ribosome production factor 2 homolog
NCS1	-0.337138	-0.177784	153350000	7.92675	7.83802	2	2	2.2332e-06	P62166	P62166	1	Neuronal calcium sensor 1
EXOSC5	-0.336974	-0.407517	355770000	7.72885	8.48031	1	4	5.3377e-24	Q9NQT4;M0R050	Q9NQT4;M0R050	2	Exosome complex component RRP46
ANAPC10	-0.336409	-0.423797	487060000	7.85998	8.61765	1	1	3.2715e-05	Q9UM13;D6RA92;D6RD74;D6R9Q5;D6RB36	Q9UM13;D6RA92;D6RD74;D6R9Q5;D6RB36	5	Anaphase-promoting complex subunit 10
DDX39B;BAT1	-0.336337	-0.118288	47514000000	10.4233	10.3225	37	43	9.7034e-173	F8VQ10;Q13838;Q5STU3;B4DP52;F6WLT2;F6UJC5;F6TRA5;F6UN21;F6S4E6;B4DIJ6;H0Y400;F6R6M7;F6QYI9;H0YCC6	F8VQ10;Q13838;Q5STU3;B4DP52;F6WLT2;F6UJC5;F6TRA5;F6UN21;F6S4E6	14	Spliceosome RNA helicase DDX39B
FMR1	-0.336245	-0.0667144	747010000	8.29195	8.74127	2	5	6.3005e-40	Q06787;G8JL90;G3V0J0;A8MQB8;G8JLE9;Q8IXW7	Q06787;G8JL90;G3V0J0;A8MQB8;G8JLE9	6	Fragile X mental retardation protein 1
FAM208A	-0.336136	-0.582598	577620000	7.87013	8.70197	6	5	1.4858e-19	Q9UK61	Q9UK61	1	Protein FAM208A
STAM	-0.335972	-0.213487	1304600000	8.99889	8.48736	7	4	4.7662e-74	Q92783;B4DZT2;A6NMU3;C9J1E5	Q92783;B4DZT2	4	Signal transducing adapter molecule 1
PPHLN1	-0.335554	-0.305236	434000000	7.83101	8.56375	2	4	2.197e-09	Q8NEY8;F8W0Q9;F8W6A0;E9PAX8;B7Z8L1;F8WF16;REV__K7EN69	Q8NEY8;F8W0Q9;F8W6A0;E9PAX8;B7Z8L1;F8WF16;REV__K7EN69	7	Periphilin-1
SLC16A1	-0.335408	-0.480639	2208700000	9.0642	9.02094	10	5	2.7614e-98	P53985;Q5T8R5;Q49A45;Q5T8R3;Q5T8R4	P53985;Q5T8R5;Q49A45;Q5T8R3	5	Monocarboxylate transporter 1
GOSR2	-0.335062	-0.259357	283500000	7.87202	8.32019	1	3	5.642e-09	E7EQ34;O14653;I3L4Z6;I3L1K7;I3L0K1;I3L3V4	E7EQ34;O14653;I3L4Z6;I3L1K7;I3L0K1;I3L3V4	6	Golgi SNAP receptor complex member 2
SNRNP27	-0.334716	-0.125573	114250000	7.57492	7.88464	3	2	4.1993e-28	Q8WVK2;H0YBW5	Q8WVK2	2	U4/U6.U5 small nuclear ribonucleoprotein 27 kDa protein
SNX27	-0.334662	-0.102388	4005400000	9.4449	9.08632	11	8	1.0825e-37	Q96L92;H7C603;O60759;B4DWH9;C9JSM2	Q96L92	5	Sorting nexin-27
SCARB2	-0.334516	-0.463012	2377700000	8.98116	9.15235	8	8	1.0811e-31	Q14108;D6RDG0	Q14108	2	Lysosome membrane protein 2
AUH	-0.334462	-1.41565	427740000	7.3204	8.60941	1	5	9.6561e-08	Q13825;B4DYI6	Q13825	2	Methylglutaconyl-CoA hydratase, mitochondrial
COX4I1	-0.334462	-0.191491	2099000000	9.29232	8.14223	18	14	9.2868e-78	P13073;H3BNV9;H3BN72;H3BPG0;Q86WV2;H3BNI5	P13073;H3BNV9;H3BN72;H3BPG0	6	Cytochrome c oxidase subunit 4 isoform 1, mitochondrial
ZNF512	-0.333989	-0.762583	340590000	8.19002	8.26881	2	2	5.0065e-05	Q96ME7;G3XAG1;B4E0X7	Q96ME7;G3XAG1;B4E0X7	3	Zinc finger protein 512
DAZAP1	-0.333898	-0.474873	3944700000	9.35889	9.22003	4	2	1.2465e-59	Q96EP5;K7EQ02	Q96EP5;K7EQ02	2	DAZ-associated protein 1
CBX3	-0.333771	-0.0928786	10520000000	9.78825	9.64139	24	27	4.8498e-147	Q13185;S4R2Y4;B8ZZ43;C9JMM0	Q13185;S4R2Y4;B8ZZ43;C9JMM0	4	Chromobox protein homolog 3
SUCLG2	-0.333607	-0.521556	12797000000	9.97767	9.51829	12	13	1.6775e-144	Q96I99;E9PDQ8;H0Y852	Q96I99;E9PDQ8	3	Succinyl-CoA ligase [GDP-forming] subunit beta, mitochondrial
PC	-0.333352	-0.242157	18836000000	9.84227	10.0749	49	48	0	P11498;B4DN00;E9PRE7;E9PS68	P11498	4	Pyruvate carboxylase, mitochondrial
NDUFB11	-0.33248	-0.30187	55084000	7.46514	7.4133	2	2	4.1597e-10	Q9NX14	Q9NX14	1	NADH dehydrogenase [ubiquinone] 1 beta subcomplex subunit 11, mitochondrial
ZCCHC8	-0.33248	-0.401825	1063700000	8.75256	8.6973	5	7	3.5285e-36	Q6NZY4;F5GXQ6;F5H803;F5GX80;F5H6J5	Q6NZY4;F5GXQ6;F5H803;F5GX80;F5H6J5	5	Zinc finger CCHC domain-containing protein 8
SELS	-0.332226	-0.426916	262920000	8.22886	7.97097	4	5	3.5291e-49	Q9BQE4;Q6GYA4;E9PN30;E9PJB8	Q9BQE4;Q6GYA4;E9PN30;E9PJB8	4	Selenoprotein S
ZNF384	-0.332171	-0.37486	453480000	8.03395	8.53826	2	4	1.3873e-49	Q8TF68;F8W6Q3;E9PHB3;F5H8L7;Q5T0B9;F5H105	Q8TF68;F8W6Q3;E9PHB3;F5H8L7	6	Zinc finger protein 384
NADKD1	-0.331844	-0.271844	8351400000	9.7363	9.46279	11	10	4.9781e-211	Q4G0N4;B7Z8V7;H0Y9H7;D6RHI4	Q4G0N4;B7Z8V7	4	NAD kinase domain-containing protein 1
SACM1L	-0.331736	-0.165531	3843100000	9.19449	9.35759	9	9	3.037e-41	Q9NTJ5;B4DK71;E9PGZ4;F8WDN7;F8WD07;C9JV50;C9J3E3;F8WCQ2	Q9NTJ5;B4DK71;E9PGZ4;F8WDN7	8	Phosphatidylinositide phosphatase SAC1
SEC24A	-0.331736	-0.0417884	819600000	8.02755	8.85312	3	6	3.6758e-53	O95486;H0Y9J6	O95486	2	Protein transport protein Sec24A
KIAA0090	-0.331373	-0.26531	5800300000	9.2935	9.58373	15	18	7.7673e-130	Q8N766;Q5TG59;H7C4E3	Q8N766	3	Uncharacterized protein KIAA0090
AP2M1	-0.3311	-0.183015	4218700000	9.35021	9.29645	11	10	2.7375e-53	E9PFW3;Q96CW1;C9JJ47;C9JGT8;C9JTK4;C9JPV8;C9JJD3;H7C4C3	E9PFW3;Q96CW1;C9JJ47	8	AP-2 complex subunit mu
ICT1	-0.330864	-0.458069	542180000	8.49914	8.35524	2	2	2.2383e-19	Q14197;J3KS15	Q14197;J3KS15	2	Peptidyl-tRNA hydrolase ICT1, mitochondrial
NUP43	-0.330846	-0.11926	4870200000	9.30016	9.45852	2	3	7.03e-52	Q8NFH3;B4E2F0	Q8NFH3	2	Nucleoporin Nup43
NME6	-0.330574	-0.214391	72087000	7.5015	7.6059	1	2	4.8873e-15	O75414;C9J9V6;C9JQB1	O75414;C9J9V6;C9JQB1	3	Nucleoside diphosphate kinase 6;Nucleoside diphosphate kinase
MRPS7	-0.330429	-0.242021	2507900000	9.19921	8.96659	16	9	1.3943e-74	J3QLS3;Q9Y2R9;J3QQS1;J3KSI8;J3QKW2	J3QLS3;Q9Y2R9;J3QQS1;J3KSI8;J3QKW2	5	28S ribosomal protein S7, mitochondrial
ACOX1	-0.330121	-0.179482	1671000000	8.95987	8.88042	9	6	5.2244e-64	Q15067;I3L0T4;K7ELT1;K7ESC7;K7ENF1;I3L4S5;I3L2U4	Q15067	7	Peroxisomal acyl-coenzyme A oxidase 1
DDI2	-0.330084	0.183455	499120000	8.51722	8.2307	2	1	6.3998e-11	Q5TDH0;H0YI90;H0YII4	Q5TDH0;H0YI90;H0YII4	3	Protein DDI1 homolog 2
RBM25	-0.329667	-0.211364	3308100000	9.14535	9.28115	12	10	2.7707e-91	P49756;E9PQU5;H0YE46	P49756	3	RNA-binding protein 25
LSG1	-0.329395	-0.274128	1429200000	8.8888	8.81627	7	2	3.5989e-31	Q9H089;F8WFC6;H7C2X7	Q9H089;F8WFC6	3	Large subunit GTPase 1 homolog
TGFBR3	-0.32925	0.104471	186970000	8.07976	7.82483	11	1	3.5712e-18	Q03167;E9PKY4	Q03167	2	Transforming growth factor beta receptor type 3
POLDIP3	-0.328743	-0.0173148	4687400000	9.28722	9.43933	9	17	6.3498e-103	Q9BY77;F8WCX5;F8WEE2;Q6R954;B4DMM2	Q9BY77;F8WCX5	5	Polymerase delta-interacting protein 3
RRAS2	-0.32858	-0.240282	323390000	8.33443	8.031	4	3	1.6797e-32	B7Z5Z2;P62070;E9PK85;E9PQC5;E9PQK5	B7Z5Z2;P62070;E9PK85	5	Ras-related protein R-Ras2
NOC3L	-0.328489	-0.266646	3002000000	9.20612	9.14448	9	13	8.3635e-63	A6NJZ9;Q8WTT2;F5H677	A6NJZ9;Q8WTT2;F5H677	3	Nucleolar complex protein 3 homolog
DHRS4;DHRS4L2	-0.328471	-0.149713	274580000	8.05461	8.20734	2	2	6.0275e-16	Q9BTZ2;D3YTE6;H0YN69;Q6PKH6;F6TD35;P0CG22;E9PFL3;E2QRI3;H7BYG2;F5GWZ1;F5H660;J3QST2	Q9BTZ2;D3YTE6;H0YN69;Q6PKH6;F6TD35	12	Dehydrogenase/reductase SDR family member 4;Dehydrogenase/reductase SDR family member 4-like 2
TOR1AIP1	-0.328453	-0.538828	5453000000	9.3875	9.47891	14	16	7.6691e-140	Q5JTV8;H0YD16	Q5JTV8	2	Torsin-1A-interacting protein 1
DLST	-0.328435	-0.283264	5478000000	9.37339	9.49351	12	12	5.2554e-98	P36957;B7Z5W8;Q86SW4;G3V3F0;G3V5M3;H0YJF9	P36957;B7Z5W8	6	Dihydrolipoyllysine-residue succinyltransferase component of 2-oxoglutarate dehydrogenase complex, mitochondrial
RAC1;RAC3	-0.328344	-0.296102	7462300000	9.63286	9.50083	20	17	1.6744e-94	P63000;P60763;P15153;B1AH80;B1AH77;J3QLK0;J3KSC4;B1AH78	P63000;P60763	8	Ras-related C3 botulinum toxin substrate 1;Ras-related C3 botulinum toxin substrate 3
TOMM40	-0.328127	-0.484732	8497600000	9.6328	9.62368	16	8	1.3968e-173	O96008;K7EJ57;K7EKG4	O96008	3	Mitochondrial import receptor subunit TOM40 homolog
DDX18	-0.327819	-0.25008	11722000000	9.71992	9.81122	22	16	2.9678e-94	Q9NVP1;H7C452	Q9NVP1	2	ATP-dependent RNA helicase DDX18
BRD4	-0.327403	-0.109234	1136600000	8.64632	8.84113	12	7	7.4715e-29	O60885;M0QZD9;M0QYW0;M0R0H4	O60885;M0QZD9	4	Bromodomain-containing protein 4
DIABLO	-0.327385	-0.396726	2379800000	9.10826	9.04009	12	9	8.3509e-112	Q9NR28;F5H796;F5GXT8;H7BZK7;F5GX50;F5GYH3;H7BZQ7;F5H0Q4	Q9NR28;F5H796;F5GXT8	8	Diablo homolog, mitochondrial
MRPS10	-0.326697	-0.677057	96854000	7.93412	7.03854	2	1	9.2928e-17	P82664	P82664	1	28S ribosomal protein S10, mitochondrial
TOLLIP	-0.326498	-0.599069	731350000	8.73189	8.28328	3	3	4.7152e-26	Q9H0E2;E7EN89;B3KR28;F2Z2Y8;B3KXC6;E9PQ25;E9PP67;E9PNS3	Q9H0E2;E7EN89;B3KR28;F2Z2Y8;B3KXC6	8	Toll-interacting protein
UTS2	-0.326299	-0.363939	3500300000	9.35652	9.08909	4	3	5.1561e-05	Q5H8X8;O95399	Q5H8X8;O95399	2	Urotensin-2
STT3A	-0.326245	-0.19598	6369600000	9.48714	9.51846	20	11	1.0463e-31	P46977;E9PNQ1;E9PI32;E9PN73;E9PIJ8;H0YET6	P46977;E9PNQ1	6	Dolichyl-diphosphooligosaccharide--protein glycosyltransferase subunit STT3A
SLC25A15	-0.324852	-0.102465	295430000	7.93817	8.31952	3	4	5.8981e-11	Q9Y619;Q5VZD9;F2Z354	Q9Y619	3	Mitochondrial ornithine transporter 1
ITGA1	-0.324455	-0.495105	178830000	7.17499	8.21447	2	2	1.2619e-11	P56199	P56199	1	Integrin alpha-1
GTF3C4	-0.324383	0.0106367	709240000	7.88849	8.80063	2	5	7.9097e-27	Q9UKN8	Q9UKN8	1	General transcription factor 3C polypeptide 4
KIF18B	-0.324274	-1.04674	650200000	8.75782	7.89008	3	3	2.9768e-12	Q86Y91;H9KV46	Q86Y91;H9KV46	2	Kinesin-like protein KIF18B
LAMB1	-0.323787	-0.403695	1184000000	8.58538	8.90261	15	13	6.6536e-71	G3XAI2;P07942;E7EPA6	G3XAI2;P07942	3	Laminin subunit beta-1
FAM3C	-0.32357	-0.165693	1434000000	8.2806	9.09454	4	6	2.9747e-64	Q92520;C9JMN4;C9JP35	Q92520;C9JMN4;C9JP35	3	Protein FAM3C
RAE1	-0.323408	-0.170914	4111500000	9.36033	9.25981	10	9	1.1034e-93	E9PQ57;P78406;E9PPG9;B0QZ36;B0QZ37	E9PQ57;P78406;E9PPG9	5	mRNA export factor
MRPL54	-0.322848	0.218223	71231000	7.73131	7.23967	1	3	0.00012504	Q6P161	Q6P161	1	39S ribosomal protein L54, mitochondrial
ALDH3A2	-0.322145	-0.356753	7213600000	9.56744	9.54656	14	11	4.5824e-89	P51648;J3QRD1;I3L1M4;J3QS00;I3L0X1;C9JGJ2;J3KTG1;J3QKK9;P30838;E9PNN6;A8MYB8;I3L3I9;C9JMC5;C9JKT2;E9PJV0;I3L2W1;I3L4G6;J3KTD9;J3QQV9	P51648;J3QRD1	19	Fatty aldehyde dehydrogenase
RRP1B	-0.321766	-0.25934	4124400000	9.36408	9.25811	12	11	4.0644e-192	Q14684	Q14684	1	Ribosomal RNA processing protein 1 homolog B
DERP6	-0.321622	0.367483	249960000	8.24229	7.87653	3	1	0.0002542	Q8TE02;I3L1Q3;I3L437;I3L3N8;I3L2T0;I3L2A9;I3L1A8	Q8TE02;I3L1Q3;I3L437;I3L3N8;I3L2T0;I3L2A9;I3L1A8	7	Dermal papilla-derived protein 6
DCAKD	-0.321135	-0.180397	733650000	8.55453	8.57417	6	9	7.434e-49	Q8WVC6;K7ESP4	Q8WVC6;K7ESP4	2	Dephospho-CoA kinase domain-containing protein
LPGAT1	-0.320576	-1.40167	693840000	8.24783	8.71341	1	3	1.7855e-23	Q92604	Q92604	1	Acyl-CoA:lysophosphatidylglycerol acyltransferase 1
FTL	-0.320234	-0.178045	882450000	8.76542	8.47683	5	5	1.864e-39	P02792	P02792	1	Ferritin light chain
GOLGA2	-0.319964	-0.448765	2285100000	8.86409	9.1914	2	4	3.1966e-22	Q08379;B7ZC06	Q08379	2	Golgin subfamily A member 2
EP400	-0.319946	-0.112412	1396400000	7.95733	9.11588	7	33	6.4468e-170	Q96L91	Q96L91	1	E1A-binding protein p400
WDR12	-0.319856	-0.00200671	812640000	8.7361	8.42815	2	2	2.2213e-51	Q9GZL7	Q9GZL7	1	Ribosome biogenesis protein WDR12
NCLN	-0.319424	-0.631511	4823100000	9.37794	9.38661	18	15	2.2211e-159	Q969V3;K7EMW4;K7ENM2;K7ELZ9;K7EQ66;K7EN96	Q969V3;K7EMW4	6	Nicalin
STX4	-0.31901	-0.671026	359050000	8.18622	8.31283	2	4	6.5467e-32	Q12846;A8MXY0;C9JFM5;H3BMK2	Q12846;A8MXY0;C9JFM5	4	Syntaxin-4
BRIX1	-0.318938	-0.284124	14585000000	10.0281	9.5929	11	8	8.1754e-201	Q8TDN6	Q8TDN6	1	Ribosome biogenesis protein BRX1 homolog
MRPS35	-0.318344	-0.19024	4341800000	9.59052	8.64998	7	6	7.9082e-108	P82673;H0YG82	P82673;H0YG82	2	28S ribosomal protein S35, mitochondrial
LAMP1	-0.31829	-0.45692	5376800000	9.3994	9.45764	10	13	1.0686e-90	P11279;B4DWL3	P11279;B4DWL3	2	Lysosome-associated membrane glycoprotein 1
TIMM23;TIMM23B	-0.31775	-0.296191	2217600000	9.01741	9.07067	9	13	1.2704e-82	O14925;Q5SRD1;B1APJ0;E9PB91;E7EP42;S4R2X5;H0Y6X5	O14925;Q5SRD1;B1APJ0;E9PB91;E7EP42	7	Mitochondrial import inner membrane translocase subunit Tim23;Putative mitochondrial import inner membrane translocase subunit Tim23B
COX20	-0.317337	-0.148129	395290000	8.52871	7.75929	5	1	8.6215e-16	Q5RI15	Q5RI15	1	Cytochrome c oxidase protein 20 homolog
SLC25A13	-0.316887	-0.221825	20433000000	10.118	9.86401	35	32	5.1437e-257	Q9UJS0;F5GX33;R4GN64	Q9UJS0;F5GX33	3	Calcium-binding mitochondrial carrier protein Aralar2
SCYL1	-0.316348	-0.0588336	436500000	8.42788	8.22701	2	2	5.9074e-09	Q96KG9;E9PK59;E9PS17;E9PPN3;H0YCI6	Q96KG9;E9PK59;E9PS17;E9PPN3	5	N-terminal kinase-like protein
SIN3A	-0.316205	-0.144967	2038300000	8.86547	9.11551	19	9	8.9975e-149	Q96ST3;H3BP90;H3BQL7;H3BNZ3;H3BNA0;H3BQ88;H3BQ76;H3BT34;H3BMA2	Q96ST3	9	Paired amphipathic helix protein Sin3a
NKRF	-0.316187	-0.181902	2962900000	9.07059	9.25198	6	11	8.3104e-32	O15226	O15226	1	NF-kappa-B-repressing factor
NPM1	-0.315487	-0.341062	303060000000	11.0202	11.2973	66	58	0	P06748;E5RI98;E5RGW4	P06748	3	Nucleophosmin
HNRNPL	-0.315468	-0.195451	22025000000	9.97218	10.102	27	32	0	P14866;M0QXS5;M0R1W6;M0QYL7;B4DVF8	P14866;M0QXS5	5	Heterogeneous nuclear ribonucleoprotein L
PLRG1	-0.315181	-0.123732	4711900000	9.3423	9.40011	14	15	2.0495e-192	A8MW61;O43660;D6RA26;H0YA24;B7Z982;H0YAA2	A8MW61;O43660	6	Pleiotropic regulator 1
GPD2	-0.314822	-0.267601	11671000000	9.80858	9.71899	19	21	1.1615e-122	P43304;F8W6E4;F5GYK7	P43304;F8W6E4	3	Glycerol-3-phosphate dehydrogenase, mitochondrial
GSTZ1	-0.314822	0.128425	194230000	8.05668	7.90468	4	4	4.8003e-26	G3V5T0;G3V267;G3V4T6;O43708;G3V3B9;H0YJN8	G3V5T0;G3V267;G3V4T6;O43708	6	Maleylacetoacetate isomerase
CCDC12	-0.314535	-0.519942	202470000	8.15158	7.7832	4	2	1.9125e-07	J3KR35;Q8WUD4;C9JUN5;S4R331	J3KR35;Q8WUD4;C9JUN5;S4R331	4	Coiled-coil domain-containing protein 12
ATP5A1	-0.314481	-0.244429	146550000000	10.8684	10.8616	100	49	0	P25705;K7ENP3;K7EK77;K7ERX7;K7EJP1;K7EQH4;K7ENJ4;K7ESA0	P25705;K7ENP3	8	ATP synthase subunit alpha, mitochondrial
WWC2	-0.314445	0.29537	59178000	6.94664	7.70186	1	1	5.9828e-07	Q6AWC2	Q6AWC2	1	Protein WWC2
ELAVL1	-0.313764	-0.223677	23103000000	10.0057	10.113	32	35	9.7196e-177	B4DVB8;Q15717;M0QZR9;M0R055	B4DVB8;Q15717;M0QZR9	4	ELAV-like protein 1
MED15	-0.313674	0.104605	123280000	7.75307	7.82375	2	2	2.6099e-11	Q96RN5;G3V1P5;F5GZU5;F2Z2B7;F8WDM6	Q96RN5;G3V1P5;F5GZU5	5	Mediator of RNA polymerase II transcription subunit 15
VRK2	-0.312742	0.0926134	1095200000	8.83467	8.61471	2	5	5.3763e-42	Q86Y07;E7ERS5;E9PBU1	Q86Y07	3	Serine/threonine-protein kinase VRK2
GGCX	-0.31199	-0.240759	500510000	8.51343	8.24142	6	3	1.0816e-47	P38435;F8WDU9	P38435	2	Vitamin K-dependent gamma-carboxylase
HNRNPA1	-0.31199	-0.302208	43629000000	10.435	10.2149	37	24	0	P09651;F8W6I7;F8VZ49;H0YH80;F8VTQ5;Q32P51;F8W646;F8VYN5	P09651;F8W6I7;F8VZ49;H0YH80;F8VTQ5	8	Heterogeneous nuclear ribonucleoprotein A1
RBMX2	-0.311918	-0.06679	471280000	8.48848	8.21307	3	2	1.0266e-19	Q9Y388;Q5JY83	Q9Y388	2	RNA-binding motif protein, X-linked 2
CORO1C	-0.311829	-0.203884	11763000000	9.763	9.77589	12	12	7.7325e-156	Q9ULV4;B4E3S0;H0YHL7;F8VVB7;F8VTT6;F8VRE9;F8VSA4;F8VUX3;F8W1H8;F8VV53	Q9ULV4;B4E3S0	10	Coronin-1C
ATP6V0D1	-0.311721	-0.574369	1697300000	8.75491	9.05254	4	5	8.9974e-60	F5GYQ1;P61421;R4GN72;J3QL14;H3BQJ1	F5GYQ1;P61421;R4GN72;J3QL14	5	V-type proton ATPase subunit d 1
ADCY9	-0.311488	-0.0594799	193270000	7.56561	8.19449	2	4	2.3834e-48	O60503;I3NI20	O60503	2	Adenylate cyclase type 9
AGTRAP	-0.311417	-0.569608	349880000	8.11998	8.33858	6	3	9.3685e-71	Q6RW13	Q6RW13	1	Type-1 angiotensin II receptor-associated protein
PRKCDBP	-0.311309	-1.0178	506770000	8.411	8.39646	3	3	1.7971e-31	E9PIE3;Q969G5	E9PIE3;Q969G5	2	Protein kinase C delta-binding protein
MCCC2	-0.311095	-0.268852	6400000000	9.48742	9.52218	15	19	3.0688e-201	Q9HCC0;D6RD67;D6RDF7;D6R9R1	Q9HCC0;D6RD67	4	Methylcrotonoyl-CoA carboxylase beta chain, mitochondrial
CISD2	-0.310969	0.159758	796750000	8.89851	6.71125	9	1	7.8414e-57	Q8N5K1;D6RCF4;I3L1N9	Q8N5K1	3	CDGSH iron-sulfur domain-containing protein 2
NHP2	-0.31088	-0.273971	1825100000	9.13704	8.65718	9	3	3.6565e-147	Q9NX24;D6RCB9;D6RC52;J3QSY4;H0YC83	Q9NX24;D6RCB9;D6RC52;J3QSY4	5	H/ACA ribonucleoprotein complex subunit 2
PHB	-0.310862	-0.400054	47028000000	10.3936	10.3479	29	27	0	P35232;C9JW96;E9PCW0;E7ESE2;C9JZ20;B4DY47;D6RBK0	P35232;C9JW96;E9PCW0;E7ESE2;C9JZ20;B4DY47	7	Prohibitin
LRPAP1	-0.310629	0.0204844	665040000	8.46891	8.56898	3	3	4.5348e-43	P30533	P30533	1	Alpha-2-macroglobulin receptor-associated protein
SCAMP1	-0.310415	-0.386091	831550000	8.72225	8.48292	6	5	2.496e-155	O15126;U3KQ30	O15126;U3KQ30	2	Secretory carrier-associated membrane protein 1
YLPM1	-0.309449	-0.103845	796760000	8.24851	8.79207	14	11	2.6761e-116	P49750;H0YIQ2;F8VU51;H0YI23	P49750;H0YIQ2;F8VU51	4	YLP motif-containing protein 1
POLR2G	-0.308752	-0.362881	282550000	8.24279	8.03201	6	3	2.7511e-40	P62487;E9PKH3;H0YEE4;E9PIU7	P62487	4	DNA-directed RNA polymerase II subunit RPB7
HAX1	-0.308573	-0.244275	758540000	8.57053	8.58721	8	12	1.9876e-71	O00165;Q5VYD6;E9PIQ7	O00165;Q5VYD6;E9PIQ7	3	HCLS1-associated protein X-1
HSPD1	-0.308502	-0.251607	487640000000	11.4792	11.27	181	138	0	P10809;E7ESH4;E7EXB4;C9JL25;B7Z712;C9JCQ4;C9JL19;C9J0S9	P10809	8	60 kDa heat shock protein, mitochondrial
CDK9	-0.308359	-0.303686	976320000	8.91417	8.19209	3	2	7.9052e-58	P50750	P50750	1	Cyclin-dependent kinase 9
TACO1	-0.30818	-0.609839	762410000	8.42114	8.69783	5	4	8.9386e-34	Q9BSH4	Q9BSH4	1	Translational activator of cytochrome c oxidase 1
ATP2A2	-0.307912	-0.428294	15594000000	9.75765	9.99433	50	46	1.2099e-202	P16615;H7C5W9;O14983;B3KY17;Q93084;H3BVB2	P16615;H7C5W9	6	Sarcoplasmic/endoplasmic reticulum calcium ATPase 2
NCOA5	-0.307358	-0.139522	2897500000	9.14848	9.17319	9	9	3.3282e-75	Q9HCD5;Q5JY17	Q9HCD5	2	Nuclear receptor coactivator 5
C16orf80	-0.307162	-0.0791731	1040300000	8.69066	8.7402	5	7	1.5419e-29	Q9Y6A4;H3BPA3	Q9Y6A4	2	UPF0468 protein C16orf80
THUMPD1	-0.306859	0.070252	507330000	8.11411	8.57666	2	4	4.5415e-37	J3KQB0;Q9NXG2;H3BNW0	J3KQB0;Q9NXG2	3	THUMP domain-containing protein 1
TP53BP1	-0.30677	-0.341373	1013900000	8.53634	8.82615	26	18	1.5507e-196	F8VY86;Q12888;A6NNK5;C9JXV0;H7C3N7;H7BZY0;M0R142;H7C151	F8VY86;Q12888;A6NNK5;C9JXV0	8	Tumor suppressor p53-binding protein 1
ZNF687	-0.306181	-0.236792	397560000	7.96614	8.48439	4	5	3.6846e-36	Q8N1G0;F8WCX2;H0Y5I5	Q8N1G0;F8WCX2;H0Y5I5	3	Zinc finger protein 687
MRPL21	-0.3052	-0.57753	675350000	8.52307	8.53386	7	7	1.2887e-29	Q7Z2W9;H3BUY0;F5H7V8	Q7Z2W9	3	39S ribosomal protein L21, mitochondrial
APOOL	-0.30504	-0.344758	502400000	8.26891	8.50059	4	8	2.5723e-42	Q6UXV4	Q6UXV4	1	Apolipoprotein O-like
GALNT7	-0.304772	-0.261587	1663600000	8.84393	8.98476	7	8	1.0034e-40	Q86SF2;H0YAH3;E9PBY3;H0YAK0	Q86SF2;H0YAH3	4	N-acetylgalactosaminyltransferase 7
ALPP;ALPPL2	-0.304648	0.0625362	159340000	7.87123	7.9294	1	3	8.7178e-16	P05187;P10696	P05187;P10696	2	Alkaline phosphatase, placental type;Alkaline phosphatase, placental-like
ZNF326	-0.304576	-0.0852977	5668800000	9.4297	9.47409	8	8	5.8918e-91	Q5BKZ1	Q5BKZ1	1	DBIRD complex subunit ZNF326
RRP1	-0.304327	-0.254117	2109700000	8.96728	9.07273	7	6	5.1592e-28	P56182;D6RE82	P56182	2	Ribosomal RNA processing protein 1 homolog A
HNRNPA0	-0.304042	-0.255202	9426800000	9.56416	9.76051	7	10	1.6663e-76	Q13151	Q13151	1	Heterogeneous nuclear ribonucleoprotein A0
NUDT9	-0.304006	-0.265015	499930000	8.1837	8.54069	1	3	8.1834e-30	Q9BW91;H7C386;D6RAW2	Q9BW91	3	ADP-ribose pyrophosphatase, mitochondrial
KRT18	-0.303953	-0.400796	199380000000	10.9763	11.0199	112	103	0	P05783;F8VZY9;CON__H-INV:HIT000015463	P05783;F8VZY9	3	Keratin, type I cytoskeletal 18
ZCRB1	-0.303757	0.0988237	123060000	8.00668	7.33262	2	1	3.009e-50	Q8TBF4;G3V1V1	Q8TBF4;G3V1V1	2	Zinc finger CCHC-type and RNA-binding motif-containing protein 1
GNB4	-0.303401	-0.129576	362010000	7.99551	8.42002	2	4	6.9079e-210	Q9HAV0;C9JD14	Q9HAV0;C9JD14	2	Guanine nucleotide-binding protein subunit beta-4
ADAM17	-0.303187	-0.716031	131790000	7.90302	7.71436	2	1	1.7591e-06	P78536;E7EUI5	P78536;E7EUI5	2	Disintegrin and metalloproteinase domain-containing protein 17
EP300	-0.302831	0.139208	1121000000	7.1611	9.04395	2	5	4.5623e-43	Q09472	Q09472	1	Histone acetyltransferase p300
UBA6	-0.302582	0.224534	1238200000	7.99362	9.05675	2	9	1.0489e-22	A0AVT1;H0Y8S8	A0AVT1	2	Ubiquitin-like modifier-activating enzyme 6
PLXNB2	-0.30244	-0.392326	2564300000	8.99317	9.19863	22	19	1.6062e-159	O15031;E2PU09;A6QRH1;A6QRG9;H0Y7X5;O60486;B4DHQ7;F5H3A2	O15031	8	Plexin-B2
LAPTM4B	-0.302279	0.667029	278890000	8.34764	7.74992	3	4	6.52e-13	Q86VI4;H0YBN1	Q86VI4;H0YBN1	2	Lysosomal-associated transmembrane protein 4B
NDUFA8	-0.301639	-0.153591	518720000	8.56643	8.17676	4	2	6.2091e-18	P51970;F5H7V7	P51970;F5H7V7	2	NADH dehydrogenase [ubiquinone] 1 alpha subcomplex subunit 8
GANAB	-0.301355	-0.324076	57757000000	10.4735	10.4473	103	76	0	Q14697;F5H6X6;E9PKU7;E9PNH1	Q14697;F5H6X6;E9PKU7	4	Neutral alpha-glucosidase AB
CLCC1	-0.300946	-0.279126	798990000	8.20978	8.80406	4	8	1.0435e-79	Q96S66	Q96S66	1	Chloride channel CLIC-like protein 1
MRPL13	-0.300893	-0.423584	1849000000	9.00173	8.9269	8	11	7.1771e-58	Q9BYD1;E5RJI7;E5RFI2;H0YAX3	Q9BYD1;E5RJI7	4	39S ribosomal protein L13, mitochondrial
HIST1H2BO;HIST1H2BB;HIST2H2BE;HIST3H2BB	-0.300875	-0.0739702	19789000000	10.0199	9.96939	13	11	1.7581e-286	P23527;P33778;Q16778;Q8N257	P23527;P33778;Q16778;Q8N257	4	Histone H2B type 1-O;Histone H2B type 1-B;Histone H2B type 2-E;Histone H2B type 3-B
FBXL18	-0.300555	-2.08259	601540000	7.8898	8.71929	1	2	3.9276e-07	Q96ME1;F5H4Z4;H0Y6I6	Q96ME1;F5H4Z4;H0Y6I6	3	F-box/LRR-repeat protein 18
PQBP1	-0.3002	-0.123183	1515500000	8.69323	9.00945	3	7	3.6416e-106	O60828;H7C053;C9JQA1	O60828;H7C053	3	Polyglutamine-binding protein 1
AP2A2	-0.300129	-0.326172	1448700000	8.82583	8.8916	8	10	7.144e-103	O94973;E9PR62;H0YDE9;H0YEG0;E9PQP4;E9PPY8;E9PS94;E9PPZ3;M0R2D9	O94973	9	AP-2 complex subunit alpha-2
MRPL49	-0.299986	-0.557752	493720000	8.37181	8.41216	5	2	4.5325e-70	Q13405;H0YDP7;E9PNF1;E9PI78	Q13405;H0YDP7	4	39S ribosomal protein L49, mitochondrial
HDAC3	-0.299347	-0.336264	222300000	7.54525	8.27231	1	3	2.0425e-26	O15379	O15379	1	Histone deacetylase 3
ATRX	-0.299099	-0.04375	448980000	7.88844	8.57012	4	9	1.411e-54	P46100	P46100	1	Transcriptional regulator ATRX
IMMT	-0.299081	-0.279091	12381000000	9.61837	9.91526	25	21	2.5306e-157	Q16891;B9A067;C9J406;H7C463;D6RAW4	Q16891;B9A067;C9J406;H7C463	5	Mitochondrial inner membrane protein
SLC35B2	-0.298903	-0.40358	1262700000	8.8962	8.67694	6	5	4.2857e-16	Q8TB61;F5H7Y9;B4DDM2	Q8TB61;F5H7Y9;B4DDM2	3	Adenosine 3-phospho 5-phosphosulfate transporter 1
HIBADH	-0.29885	-0.420492	2800400000	8.9644	9.27395	10	12	4.6221e-105	P31937;H7BZL2	P31937	2	3-hydroxyisobutyrate dehydrogenase, mitochondrial
WDR75	-0.298265	-0.35559	1978800000	8.72679	9.16008	12	15	7.1813e-65	Q8IWA0	Q8IWA0	1	WD repeat-containing protein 75
RAB22A	-0.297963	-0.47706	40909000	7.05392	7.4711	2	3	1.5816e-18	Q9UL26;J3QR51	Q9UL26	2	Ras-related protein Rab-22A
PLCD3	-0.29775	0.128821	90692000	7.66889	7.64382	2	1	1.5949e-27	Q8N3E9;K7EQF2;F5GXC1	Q8N3E9	3	1-phosphatidylinositol 4,5-bisphosphate phosphodiesterase delta-3
FH	-0.297697	-0.215329	21884000000	9.9681	10.1001	18	23	5.5187e-173	P07954	P07954	1	Fumarate hydratase, mitochondrial
LYAR	-0.297413	-0.237813	1962600000	9.09117	8.86276	2	4	5.4715e-48	Q9NX58;D6RDJ1	Q9NX58	2	Cell growth-regulating nucleolar protein
IFITM3;IFITM2;IFITM1	-0.296917	-0.0795847	624620000	8.64973	8.25093	3	12	2.9988e-36	Q01628;C9JQL5;Q01629;P13164;E9PQN9;E9PS44;H7BYV1	Q01628;C9JQL5;Q01629;P13164;E9PQN9;E9PS44;H7BYV1	7	Interferon-induced transmembrane protein 3;Probable dispanin subfamily A member 2d;Interferon-induced transmembrane protein 2;Interferon-induced transmembrane protein 1
BECN1	-0.296704	0.737687	35205000	7.36851	7.07343	2	1	1.232e-19	Q14457;E7EV84;K7ELY9;K7ER46;K7EMA2	Q14457;E7EV84;K7ELY9;K7ER46;K7EMA2	5	Beclin-1
DNAJB11	-0.295889	-0.545171	3209000000	9.11988	9.27671	5	7	1.8336e-57	Q9UBS4;H7C2Y5	Q9UBS4;H7C2Y5	2	DnaJ homolog subfamily B member 11
LEPRE1	-0.295252	-0.515501	2655000000	9.12483	9.12123	11	9	4.3615e-62	Q32P28;H7C2W6;H7C0D1;E2QRI1	Q32P28	4	Prolyl 3-hydroxylase 1
HIST2H3PS2	-0.29396	-0.484066	9760000000	9.82979	9.47748	5	3	4.2935e-59	Q5TEC6	Q5TEC6	1	Histone H3
NOMO2;NOMO3;NOMO1	-0.293553	-0.286814	9118600000	9.50621	9.77165	26	33	2.1858e-295	Q5JPE7;J3KN36;P69849;Q4G177;F5H826;Q15155;H3BPS9;H3BUC9	Q5JPE7;J3KN36;P69849;Q4G177;F5H826;Q15155	8	Nodal modulator 2;Nodal modulator 3;Nodal modulator 1
SAFB	-0.293129	-0.159847	5565000000	9.35372	9.51943	17	13	9.7512e-220	Q15424;B7Z2F6;F5GZU3;K7ES42;K7EII0	Q15424;B7Z2F6;F5GZU3	5	Scaffold attachment factor B1
RPRD2	-0.293094	-0.274599	5106100000	8.88614	9.63716	21	32	3.7446e-226	Q5VT52	Q5VT52	1	Regulation of nuclear pre-mRNA domain-containing protein 2
NDUFB5	-0.293076	-0.0993708	308950000	8.4716	7.10503	4	2	1.744e-35	H0Y886;O43674;E7EWP0	H0Y886;O43674;E7EWP0	3	NADH dehydrogenase [ubiquinone] 1 beta subcomplex subunit 5, mitochondrial
SCAMP2	-0.293076	-0.446777	536900000	8.2845	8.53701	3	1	1.2068e-61	O15127;H3BPL9;H3BUB6;H3BN93;H3BV04	O15127;H3BPL9;H3BUB6;H3BN93;H3BV04	5	Secretory carrier-associated membrane protein 2
TRUB2	-0.293005	-0.475194	701440000	8.25993	8.71559	2	5	2.684e-13	O95900;B7Z7G5	O95900;B7Z7G5	2	Probable tRNA pseudouridine synthase 2
PPP2R5A	-0.292917	0.0220482	912360000	7.60116	8.94074	1	1	6.0106e-07	Q15172	Q15172	1	Serine/threonine-protein phosphatase 2A 56 kDa regulatory subunit alpha isoform
STT3B	-0.292457	-0.265431	3988700000	9.24576	9.34786	22	16	2.721e-56	Q8TCJ2	Q8TCJ2	1	Dolichyl-diphosphooligosaccharide--protein glycosyltransferase subunit STT3B
MTHFS	-0.291468	-0.0899274	127290000	7.99896	7.43977	1	1	2.175e-05	P49914	P49914	1	5-formyltetrahydrofolate cyclo-ligase
CHAMP1	-0.290957	-0.13416	1181900000	8.46627	8.94904	6	9	5.3343e-21	Q96JM3;S4R3K0	Q96JM3	2	Chromosome alignment-maintaining phosphoprotein 1
SF3A2	-0.290815	-0.299401	3905300000	9.28625	9.29495	7	4	2.6788e-61	Q15428	Q15428	1	Splicing factor 3A subunit 2
PRDX5	-0.290621	0.0768327	1570000000	8.96836	8.80636	14	10	5.5178e-84	P30044	P30044	1	Peroxiredoxin-5, mitochondrial
SNX17	-0.289845	0.315682	550760000	8.36042	8.5071	5	3	4.9174e-29	Q15036;B4DDM3;F8WAZ0;F8WEG6;F8WFA0	Q15036	5	Sorting nexin-17
HMGA1	-0.289668	-0.198179	1794900000	8.62794	9.13682	4	3	9.6633e-37	H7BYM6;P17096	H7BYM6;P17096	2	High mobility group protein HMG-I/HMG-Y
TRPS1	-0.28884	-0.0491882	93163000	6.90796	7.92979	2	2	2.4294e-06	Q9UHF7;E5RFF3;E5RJ97;H0YC29	Q9UHF7;E5RFF3;E5RJ97;H0YC29	4	Zinc finger transcription factor Trps1
ANKZF1	-0.288805	-0.654513	719820000	8.37357	8.68436	4	5	1.1091e-52	Q9H8Y5;B8ZZS4;C9JS61	Q9H8Y5;B8ZZS4	3	Ankyrin repeat and zinc finger domain-containing protein 1
HIVEP1	-0.288629	-0.0128246	58192000	7.60893	7.24438	1	2	3.9916e-06	P15822;F5H212	P15822	2	Zinc finger protein 40
HSP90B1	-0.288575	-0.244668	100280000000	10.6782	10.7211	118	112	0	P14625;H0YIV0;Q58FF3;F8W026	P14625	4	Endoplasmin
SLC41A3	-0.287836	-0.366578	18279000	7.0434	6.85898	1	2	7.9971e-06	Q96GZ6;E7ENY4;D6RDB0;D6RHE3;D6R9S7;D6RDM3	Q96GZ6;E7ENY4;D6RDB0;D6RHE3;D6R9S7;D6RDM3	6	Solute carrier family 41 member 3
C15orf24	-0.287818	-0.389035	1504600000	8.86596	8.88658	6	9	2.0884e-51	Q9NPA0;H0YDT8;H0YDX2	Q9NPA0;H0YDT8;H0YDX2	3	UPF0480 protein C15orf24
H2AFX;HIST2H2AB;HIST1H2AA	-0.287484	-0.155421	178680000	8.00796	7.8855	6	6	2.1109e-231	P16104;Q8IUE6;Q96QV6	P16104;Q8IUE6;Q96QV6	3	Histone H2A.x;Histone H2A type 2-B;Histone H2A type 1-A
RALB	-0.287413	-0.459219	126820000	7.61804	7.93108	1	2	4.6432e-17	B4E040;Q6ZS74;P11234;C9JQB3;C9J6B1	B4E040;Q6ZS74;P11234;C9JQB3;C9J6B1	5	Ras-related protein Ral-B
ACOT2;ACOT1	-0.287219	-0.352179	1988200000	9.00264	8.99217	7	8	1.2955e-92	P49753;Q86TX2;G3V4F2;B3KSA0	P49753;Q86TX2;G3V4F2;B3KSA0	4	Acyl-coenzyme A thioesterase 2, mitochondrial;Acyl-coenzyme A thioesterase 1
GEMIN8	-0.287096	1.25344	39794000	7.18682	7.38773	1	1	0.004307	Q9NWZ8	Q9NWZ8	1	Gem-associated protein 8
INTS12	-0.286832	-0.0497854	290460000	8.04747	8.25263	1	2	5.4058e-06	Q96CB8;E9PGI3	Q96CB8;E9PGI3	2	Integrator complex subunit 12
HNRNPH3	-0.286551	-0.204133	12181000000	9.78128	9.78803	28	17	6.1813e-205	P31942;B4DHY1	P31942;B4DHY1	2	Heterogeneous nuclear ribonucleoprotein H3
DDX21	-0.285952	-0.234075	60113000000	10.4951	10.46	78	72	0	Q9NR30	Q9NR30	1	Nucleolar RNA helicase 2
HSPA5	-0.285882	-0.380897	224910000000	11.0799	11.02	160	92	0	P11021	P11021	1	78 kDa glucose-regulated protein
SOAT1	-0.285266	-0.805787	788640000	8.81072	8.15204	4	3	1.1904e-15	P35610;B4DFD8;B1APM4	P35610;B4DFD8	3	Sterol O-acyltransferase 1
TRIM32	-0.284933	-0.619049	804640000	8.64506	8.55992	2	2	3.8784e-50	Q13049;Q5JVY0	Q13049;Q5JVY0	2	E3 ubiquitin-protein ligase TRIM32
USE1	-0.284282	0.0344974	102960000	7.8071	7.58915	2	1	4.816e-09	Q9NZ43;M0QYT5;G8JLK1;F8W6G7;M0QZE0	Q9NZ43;M0QYT5;G8JLK1	5	Vesicle transport protein USE1
FOXRED1	-0.284107	-0.189565	379930000	7.67662	8.52171	1	3	7.4361e-13	Q96CU9;B4DXM1	Q96CU9;B4DXM1	2	FAD-dependent oxidoreductase domain-containing protein 1
LPCAT4	-0.283597	0.064469	94402000	7.73373	7.60461	1	2	2.5851e-07	Q643R3;H3BMK4	Q643R3	2	Lysophospholipid acyltransferase LPCAT4
SNTB2	-0.283457	-0.189976	2883700000	8.89403	9.32228	4	7	8.8383e-19	Q13425;H0YCS0;J3KT21;H7BY41	Q13425;H0YCS0	4	Beta-2-syntrophin
ITPR2	-0.283439	-0.356698	372690000	7.7535	8.49969	5	9	1.0237e-111	Q14571;H7C2X9	Q14571	2	Inositol 1,4,5-trisphosphate receptor type 2
RBBP5	-0.282579	0.0174944	185270000	7.69518	8.13261	1	2	1.6884e-07	Q15291	Q15291	1	Retinoblastoma-binding protein 5
CHMP1A	-0.282544	0.269991	164670000	7.98249	7.8365	3	1	5.8841e-08	Q9HD42;F8VVT7;F8VUA2;F5H875	Q9HD42;F8VVT7;F8VUA2;F5H875	4	Charged multivesicular body protein 1a
TM9SF2	-0.282527	-0.676895	1371800000	8.95055	8.68071	4	7	2.1072e-33	Q99805	Q99805	1	Transmembrane 9 superfamily member 2
TMEM106B	-0.282509	-0.754042	730210000	8.41577	8.67184	3	3	2.5744e-30	Q9NUM4;C9JZ87;F2Z3N7	Q9NUM4;C9JZ87;F2Z3N7	3	Transmembrane protein 106B
SIRT3	-0.282351	-0.369688	155190000	8.16271	6.98883	2	1	2.4218e-13	Q9NTG7;E9PM75;E9PN58;E9PK80;E9PNA0	Q9NTG7;E9PM75;E9PN58;E9PK80	5	NAD-dependent protein deacetylase sirtuin-3, mitochondrial
RBM4	-0.281983	-0.142847	3926900000	9.27335	9.31184	12	13	0	Q9BWF3;E9PB51;J3QRR5;D6R9K7	Q9BWF3;E9PB51;J3QRR5;D6R9K7	4	RNA-binding protein 4
TXNDC12	-0.281158	-0.324184	819630000	8.54612	8.67022	7	10	1.2037e-35	O95881	O95881	1	Thioredoxin domain-containing protein 12
OXCT1	-0.280913	-0.552453	32947000000	10.2936	10.1235	45	29	0	P55809;E9PDW2;B7Z528;Q9BYC2	P55809;E9PDW2	4	Succinyl-CoA:3-ketoacid-coenzyme A transferase 1, mitochondrial
ALYREF	-0.280282	-0.145749	24934000000	9.76029	10.2827	18	25	1.9033e-293	E9PB61;Q86V81	E9PB61;Q86V81	2	THO complex subunit 4
MRPL47	-0.280282	-0.307948	986650000	8.60839	8.76401	6	10	2.4886e-38	Q9HD33	Q9HD33	1	39S ribosomal protein L47, mitochondrial
POLR2E	-0.280072	-0.370266	2172300000	8.95716	9.1025	4	10	1.5354e-35	P19388;K7EJ87;K7EQN2	P19388	3	DNA-directed RNA polymerases I, II, and III subunit RPABC1
ACIN1	-0.279704	-0.30075	7666200000	9.30927	9.75035	32	19	1.2991e-230	Q9UKV3;E7EQT4;S4R3H4;G3V3B0;G3V3T3	Q9UKV3;E7EQT4;S4R3H4;G3V3B0	5	Apoptotic chromatin condensation inducer in the nucleus
SMARCD2	-0.279459	0.257976	392180000	8.23178	8.34571	2	3	7.2532e-25	Q92925;J3KMX2;J3QWB6;J3QQL7	Q92925;J3KMX2	4	SWI/SNF-related matrix-associated actin-dependent regulator of chromatin subfamily D member 2
KANK1	-0.279441	-0.0929709	35357000	6.92311	7.43104	1	1	5.7082e-18	Q14678;Q5W0W1	Q14678;Q5W0W1	2	KN motif and ankyrin repeat domain-containing protein 1
RBM14	-0.279389	-0.148497	18425000000	9.9497	9.97856	21	15	4.1521e-170	Q96PK6;B8ZZ74;F8WDX3	Q96PK6	3	RNA-binding protein 14
TIPARP	-0.278391	-0.278111	18299000	7.12766	6.68861	2	1	0.0069051	Q7Z3E1;G5E9W1;C9JXM5;H7C5K7	Q7Z3E1;G5E9W1;C9JXM5;H7C5K7	4	TCDD-inducible poly [ADP-ribose] polymerase
MRPS11	-0.278041	-0.115769	449030000	8.38326	8.31668	3	5	2.5705e-25	P82912;H0YL99	P82912;H0YL99	2	28S ribosomal protein S11, mitochondrial
GNA13	-0.277814	-0.196029	734350000	8.16056	8.77056	2	3	2.3801e-18	Q14344;F5H1G8	Q14344;F5H1G8	2	Guanine nucleotide-binding protein subunit alpha-13
LBR	-0.277202	-0.311327	5587700000	9.53571	9.33335	12	13	1.5243e-114	Q14739;C9JXK0;H7C442;H7C108	Q14739	4	Lamin-B receptor
MOGS	-0.27694	-0.373234	4309200000	9.22642	9.41911	18	19	1.8594e-99	Q13724;C9J8D4;B8ZZE2;C9JDQ1;B4E3B8	Q13724;C9J8D4	5	Mannosyl-oligosaccharide glucosidase
CANX	-0.27687	-0.330102	25824000000	10.1326	10.0883	46	27	2.3402e-218	B4DGP8;P27824;B4E2T8;H0Y9Q7;D6RDP7;D6RB85;D6RAU8;D6RGY2;D6RFL1;D6RAQ8;H0Y9H1;D6RD16;D6RHJ3	B4DGP8;P27824;B4E2T8	13	Calnexin
CRYBG3	-0.276852	0.146134	12991000	6.59052	6.95882	1	1	8.1198e-07	B4DLE8	B4DLE8	1
MAU2	-0.276625	-0.865989	140820000	8.01549	7.57043	2	1	8.2656e-08	G8JL95;Q9Y6X3	G8JL95;Q9Y6X3	2	MAU2 chromatid cohesion factor homolog
DDX47	-0.276608	-0.0168331	7589700000	9.42664	9.69187	12	24	0	Q9H0S4;F5H1N9	Q9H0S4	2	Probable ATP-dependent RNA helicase DDX47
NUP50	-0.27652	-0.292776	4686200000	9.40987	9.32566	13	11	4.8476e-220	Q9UKX7;B4E2D3;B0QY21	Q9UKX7	3	Nuclear pore complex protein Nup50
FKBP10	-0.276223	-0.140603	1736700000	8.94063	8.93678	7	9	8.4484e-27	Q96AY3;H0Y827;Q9H6J3;K7ESG6	Q96AY3;H0Y827;Q9H6J3	4	Peptidyl-prolyl cis-trans isomerase FKBP10
SERPINH1	-0.275682	-0.300235	115390000000	10.8632	10.6275	74	65	0	P50454;E9PPV6;E9PR70;E9PKH2;E9PMI5;E9PK86;E9PNX1;E9PRS3;E9PIG2;E9PJH8;E9PQ34;E9PLA6;H0YEP8	P50454;E9PPV6;E9PR70;E9PKH2	13	Serpin H1
U2AF1	-0.275647	-0.420974	1090400000	8.73156	8.74152	7	4	9.4948e-42	Q01081;Q8WU68;M0R2N4;M0QYK5;K7EJH3;K7EPL9	Q01081	6	Splicing factor U2AF 35 kDa subunit
RTN3	-0.275332	-0.201775	2622400000	9.14107	9.09293	3	5	2.6303e-10	O95197	O95197	1	Reticulon-3
LAMP2	-0.275228	-0.180217	1211400000	8.66658	8.87351	3	2	7.6753e-09	P13473;B4E2S7;B7Z2R9;H0YCG2	P13473;B4E2S7;B7Z2R9	4	Lysosome-associated membrane glycoprotein 2
SLC25A35	-0.275175	-0.719923	41576000	6.88685	7.52982	1	3	3.9543e-15	Q3KQZ1	Q3KQZ1	1	Solute carrier family 25 member 35
VANGL1	-0.275105	-0.395435	1176100000	8.71026	8.82148	8	12	3.2495e-66	Q8TAA9	Q8TAA9	1	Vang-like protein 1
DEK	-0.274529	-0.170946	12348000000	9.78041	9.80048	24	18	8.7926e-167	P35659;B4DFG0;D6R9L5;D6RDA2;H0Y993;H0Y8X0	P35659;B4DFG0;D6R9L5	6	Protein DEK
SNRPA1	-0.27418	-0.454704	7317400000	9.58353	9.54214	29	25	0	P09661;H0YMA0;H0YLR3;H0YKK0	P09661;H0YMA0;H0YLR3	4	U2 small nuclear ribonucleoprotein A
APOBEC3C	-0.274058	0.16337	812650000	8.58555	8.63101	4	4	7.1366e-31	Q9NRW3	Q9NRW3	1	Probable DNA dC->dU-editing enzyme APOBEC-3C
CBX1	-0.273849	0.103397	207200000	8.25493	7.43678	5	2	9.7675e-46	P83916;J3KS05;B5MD17;K7ELA4;C9JWS9	P83916;J3KS05;B5MD17	5	Chromobox protein homolog 1
USP28	-0.273465	0.119555	255470000	8.02481	8.1749	2	3	2.5166e-07	Q96RU2;B4E3L3;Q6NZX9;H0YG96;G3V1N5;H0YFX3	Q96RU2;B4E3L3;Q6NZX9;H0YG96;G3V1N5	6	Ubiquitin carboxyl-terminal hydrolase 28;Ubiquitin carboxyl-terminal hydrolase
BCS1L	-0.273169	-0.169436	615740000	8.34038	8.59854	3	6	7.2981e-91	Q9Y276;C9J8G3;H7C492;C9J1S9;H7BZF6;C9JAS4;C9J4Q9	Q9Y276;C9J8G3	7	Mitochondrial chaperone BCS1
MAN2A1	-0.273116	-0.126848	1282600000	8.75414	8.85423	6	6	1.0176e-54	Q16706	Q16706	1	Alpha-mannosidase 2
FLOT1	-0.272698	-0.202107	14243000000	9.97659	9.67833	26	29	0	O75955;B4DVY7;A2AB10;A2AB09;A2AB12;A2AB13;A2ABJ5;A2AB11	O75955;B4DVY7;A2AB10;A2AB09	8	Flotillin-1
CWC22	-0.272489	0.0137839	424800000	7.76057	8.56488	7	6	4.5593e-84	B7WP27;Q9HCG8;B7WP74	B7WP27;Q9HCG8;B7WP74	3	Pre-mRNA-splicing factor CWC22 homolog
DBN1	-0.272123	-0.0738487	4834100000	9.3853	9.38128	11	15	5.2178e-214	Q16643;D6R9W4;D6R9Q9;F8W9Z3;D6RFI1;D6RCR4	Q16643;D6R9W4	6	Drebrin
AKAP2	-0.271757	0.0788831	42897000	7.29979	7.36086	1	1	3.9948e-55	Q9Y2D5;C9JVY5	Q9Y2D5;C9JVY5	2	A-kinase anchor protein 2
OXA1L	-0.271601	-0.234805	1116200000	8.38166	8.94219	2	3	2.295e-12	J3KNA0;Q15070;S4R3Q9;E7EVY0;C9JC63	J3KNA0;Q15070;S4R3Q9;E7EVY0;C9JC63	5	Mitochondrial inner membrane protein OXA1L
GOLGA7	-0.271305	-0.550254	218640000	8.33212	6.5803	3	1	1.4643e-19	Q7Z5G4	Q7Z5G4	1	Golgin subfamily A member 7
MASTL	-0.271026	-0.392497	60858000	7.44304	7.52012	3	2	1.7741e-12	Q96GX5	Q96GX5	1	Serine/threonine-protein kinase greatwall
SPCS1	-0.270991	-0.192068	257830000	8.09715	8.12307	5	3	2.1743e-11	Q9Y6A9;C9JBL1	Q9Y6A9;C9JBL1	2	Signal peptidase complex subunit 1
CHCHD4	-0.270678	-0.753093	248940000	8.15262	8.02869	3	2	8.0722e-96	Q8N4Q1	Q8N4Q1	1	Mitochondrial intermembrane space import and assembly protein 40
SLIRP	-0.270626	-0.0534338	3503500000	9.51104	8.41461	17	17	6.5997e-92	Q9GZT3;G3V2S9;G3V4X6;H0YJ40;H0YJW7;H0YJU7;H0YJ07;H0YJI1	Q9GZT3;G3V2S9;G3V4X6;H0YJ40;H0YJW7	8	SRA stem-loop-interacting RNA-binding protein, mitochondrial
UTP15	-0.270626	-0.278829	3639200000	9.31433	9.19783	13	9	3.2171e-157	Q8TED0;B4DXK8;H0Y8P4;B4DU75;D6RF65	Q8TED0;B4DXK8;H0Y8P4;B4DU75	5	U3 small nucleolar RNA-associated protein 15 homolog
MTX1	-0.270138	-0.219203	765510000	8.73929	8.3362	8	5	4.777e-47	Q13505	Q13505	1	Metaxin-1
KDELC2	-0.270086	-0.689311	1783500000	9.23674	7.76833	11	4	2.2364e-40	Q7Z4H8;H0YEM3	Q7Z4H8	2	KDEL motif-containing protein 2
ARL6IP5	-0.270069	-0.559516	2313900000	9.11744	9.00152	27	26	1.317e-114	O75915;F8WF33;C9JQU6;F8WF90	O75915;F8WF33;C9JQU6;F8WF90	4	PRA1 family protein 3
LMNA	-0.270051	-0.426412	135560000000	10.7994	10.8606	124	113	0	P02545;Q5TCI8;H0YAB0	P02545;Q5TCI8	3	Prelamin-A/C;Lamin-A/C
EXOSC6	-0.26986	0.00158601	1401800000	9.01928	8.55188	4	2	3.8448e-46	Q5RKV6	Q5RKV6	1	Exosome complex component MTR3
THEM4	-0.26986	-0.865437	44266000	7.49534	7.11331	1	1	1.4366e-07	Q5T1C6;E9PLJ7;F6XC58	Q5T1C6;E9PLJ7;F6XC58	3	Thioesterase superfamily member 4
CCNT1	-0.269564	-0.130097	833490000	8.6293	8.61023	5	3	2.9576e-88	O60563;A9XU13	O60563	2	Cyclin-T1
MINA	-0.269477	-0.0547369	326390000	7.98947	8.35944	1	2	1.8866e-13	Q8IUF8;D6RCB6	Q8IUF8;D6RCB6	2	MYC-induced nuclear antigen
HNRPDL	-0.268938	-0.359823	11346000000	9.5388	9.89697	17	13	8.2019e-124	O14979	O14979	1	Heterogeneous nuclear ribonucleoprotein D-like
NUPL1	-0.268643	0.800082	416550000	8.57278	7.62967	3	1	9.1033e-15	Q9BVL2;H7BYF2;Q5JRG1	Q9BVL2;H7BYF2;Q5JRG1	3	Nucleoporin p58/p45
MRPL2	-0.267983	-0.0893901	780800000	8.28466	8.76953	3	6	9.3468e-109	Q5T653;C9IY40	Q5T653;C9IY40	2	39S ribosomal protein L2, mitochondrial
DLAT	-0.267896	-0.36749	10598000000	9.76283	9.68177	21	25	2.8359e-138	P10515;E9PEJ4;H0YDD4;F5H7M3	P10515;E9PEJ4;H0YDD4;F5H7M3	4	Dihydrolipoyllysine-residue acetyltransferase component of pyruvate dehydrogenase complex, mitochondrial
JAK1	-0.267236	-0.519549	2024800000	8.58565	9.21476	6	10	1.6475e-60	P23458;O60674;F5H5U8	P23458	3	Tyrosine-protein kinase JAK1
VAMP8	-0.267219	-0.285038	333830000	8.12665	8.30096	5	7	6.5791e-27	Q9BV40;B8ZZT4;C9JXZ5	Q9BV40;B8ZZT4;C9JXZ5	3	Vesicle-associated membrane protein 8
CTH	-0.266993	-0.121644	7678300000	9.461	9.68012	6	16	3.3766e-173	P32929	P32929	1	Cystathionine gamma-lyase
TMED5	-0.266819	-0.174035	254320000	7.86509	8.25773	1	2	2.1391e-06	Q9Y3A6;B1AKT3;M0R072	Q9Y3A6;B1AKT3;M0R072	3	Transmembrane emp24 domain-containing protein 5
HSPA9	-0.265761	-0.258839	267380000000	11.0907	11.1588	161	94	0	P38646;D6RJI2;H0Y8S0;D6RA73;H0YBG6	P38646	5	Stress-70 protein, mitochondrial
HIST1H1B	-0.265657	-0.307912	36587000000	10.3354	10.1743	40	36	0	P16401	P16401	1	Histone H1.5
ABCD3	-0.26531	-0.291045	9224600000	9.72342	9.59494	25	24	1.1449e-234	E7EUE1;P28288;F5GYC1	E7EUE1;P28288;F5GYC1	3	ATP-binding cassette sub-family D member 3
DSN1;C20orf172	-0.264634	0.345737	81372000	7.74388	7.41372	2	2	1.6707e-09	Q9H410;Q5JW53;Q5JW54;Q5JW57	Q9H410;Q5JW53;Q5JW54;Q5JW57	4	Kinetochore-associated protein DSN1 homolog
MRPL50	-0.264322	0.0635029	141770000	8.12038	6.99278	3	2	1.6241e-18	Q8N5N7;B7Z358	Q8N5N7;B7Z358	2	39S ribosomal protein L50, mitochondrial
SMAD3	-0.264287	-0.34828	1089600000	7.18684	9.03109	1	1	3.8172e-12	P84022;H3BQ00	P84022	2	Mothers against decapentaplegic homolog 3
SLC25A11	-0.264045	-0.338086	12744000000	9.86238	9.73716	19	19	1.0084e-234	Q02978;I3L1P8	Q02978;I3L1P8	2	Mitochondrial 2-oxoglutarate/malate carrier protein
PITRM1	-0.263819	-0.491592	1446900000	8.67205	8.98988	7	13	8.5681e-82	Q5JRX3;H0Y7L7;B1APQ0;B1APQ1	Q5JRX3	4	Presequence protease, mitochondrial
FLOT2	-0.263387	-0.426141	4213700000	9.25753	9.38099	6	11	2.5281e-49	E7EMK3;Q14254;J3QLD9;K7EKW9	E7EMK3;Q14254;J3QLD9	4	Flotillin-2
REEP5	-0.263144	-0.480297	1169900000	8.80247	8.72859	7	7	4.1732e-25	Q00765;E2QRG8	Q00765	2	Receptor expression-enhancing protein 5
ASH2L	-0.26304	0.038998	287670000	7.85868	8.33333	1	5	2.2125e-97	Q9UBL3;F5H8F7;H0YBF6;H0YAQ0	Q9UBL3;F5H8F7	4	Set1/Ash2 histone methyltransferase complex subunit ASH2
NDUFB6	-0.262798	-0.302333	450570000	8.35476	8.35067	5	6	5.499e-21	O95139	O95139	1	NADH dehydrogenase [ubiquinone] 1 beta subcomplex subunit 6
MFAP1	-0.26278	-0.257511	147920000	8.11478	7.24726	3	2	1.7466e-12	P55081	P55081	1	Microfibrillar-associated protein 1
ATP5C1	-0.262677	-0.536524	13635000000	9.62803	9.97258	12	17	2.1828e-74	P36542;B4DL14	P36542;B4DL14	2	ATP synthase subunit gamma, mitochondrial;ATP synthase gamma chain
CTSL1	-0.262452	-0.354483	555900000	8.37284	8.50507	1	2	3.515e-23	P07711;Q5T8F0	P07711	2	Cathepsin L1;Cathepsin L1 heavy chain;Cathepsin L1 light chain
USP36	-0.262434	-0.315038	971570000	8.69338	8.67941	6	6	7.7213e-37	Q9P275;K7EMM6;E9PEW0;Q8IXW9;K7ELR5;K7EPT1;K7EQS0;K7EIH0;K7ELT3;K7ERC1	Q9P275	10	Ubiquitin carboxyl-terminal hydrolase 36
TMEM43	-0.2624	-0.345858	6742500000	9.59153	9.45306	14	8	5.7554e-52	Q9BTV4;V9GY05	Q9BTV4	2	Transmembrane protein 43
CHMP5	-0.262175	-0.200813	574660000	8.5596	8.32617	2	3	1.8926e-79	Q9NZZ3	Q9NZZ3	1	Charged multivesicular body protein 5
PHIP	-0.262019	-0.246669	1989800000	8.75203	9.15378	19	18	4.1993e-177	Q8WWQ0	Q8WWQ0	1	PH-interacting protein
WDR61	-0.261829	-0.045089	1294500000	8.62142	8.94265	7	8	5.0787e-71	Q9GZS3;H0YN81;H0YMF9;H0YL19;H0YM76;H3BQA8;H0YLA1	Q9GZS3;H0YN81;H0YMF9;H0YL19	7	WD repeat-containing protein 61
LONP1	-0.261518	-0.335462	32554000000	10.1947	10.2278	58	50	0	P36776;Q8N8K8;K7EKE6;K7EJE8;F5GZ27;K7ERR6;K7ER56;K7EQF8	P36776;Q8N8K8;K7EKE6;K7EJE8;F5GZ27	8	Lon protease homolog, mitochondrial;Lon protease homolog
NUP133	-0.261154	-0.177017	8431300000	9.44593	9.75122	21	26	3.5201e-234	Q8WUM0;F5H5C2;Q5TDI3	Q8WUM0;F5H5C2	3	Nuclear pore complex protein Nup133
HCA90;TPX2	-0.261068	-0.26833	2081200000	8.67173	9.20726	5	13	5.9906e-69	Q96RR5;Q9ULW0	Q96RR5;Q9ULW0	2	Targeting protein for Xklp2
MED4	-0.260912	-0.637289	180590000	7.88645	8.01536	1	1	4.1103e-16	Q9NPJ6	Q9NPJ6	1	Mediator of RNA polymerase II transcription subunit 4
KPNA4	-0.260722	-0.283562	1421800000	8.90998	8.78464	6	7	1.424e-68	O00629;H7C4F6	O00629	2	Importin subunit alpha-4
ZMPSTE24	-0.260584	-0.351608	3162200000	9.22139	9.17528	13	7	1.6685e-44	O75844	O75844	1	CAAX prenyl protease 1 homolog
XRN2	-0.260567	-0.197186	5275800000	9.26944	9.53353	12	21	0	Q9H0D6;B4DZC3	Q9H0D6;B4DZC3	2	5-3 exoribonuclease 2
ACSL4	-0.260273	-0.270121	4564500000	9.21468	9.46614	14	12	7.142e-137	O60488;D6RF95;H0Y9A0;D6RD96;D6RDA8;D6RFW9	O60488	6	Long-chain-fatty-acid--CoA ligase 4
HNRNPUL2;hCG_2044799	-0.260152	-0.439324	4787300000	9.25404	9.47602	11	13	5.2944e-248	Q1KMD3;H3BQZ7	Q1KMD3;H3BQZ7	2	Heterogeneous nuclear ribonucleoprotein U-like protein 2
AGPAT5	-0.259841	-0.612902	417200000	8.09244	8.46756	3	2	4.657e-12	Q9NUQ2;E5RH21	Q9NUQ2	2	1-acyl-sn-glycerol-3-phosphate acyltransferase epsilon
IMP4	-0.259495	-0.264755	1173600000	8.76972	8.76728	5	4	3.9761e-40	Q96G21;H0Y714;E7ENR5;B9A008;B8ZZ47	Q96G21;H0Y714;E7ENR5;B9A008;B8ZZ47	5	U3 small nucleolar ribonucleoprotein protein IMP4
NOP2	-0.259219	-0.227118	27787000000	10.0254	10.2351	43	26	2.0145e-218	P46087;F5GYR3;F5H5X6;F5H709;F5GWB7;F5H359;F5H8G6	P46087	7	Putative ribosomal RNA methyltransferase NOP2
ARID1A	-0.258684	-0.205297	751100000	8.13229	8.78922	8	14	1.3347e-52	O14497;H0Y488;Q96SM7;H0Y3S9;H0YCU6	O14497;H0Y488	5	AT-rich interactive domain-containing protein 1A
MLKL	-0.258649	0.0920721	605090000	8.42734	8.52838	3	2	4.4198e-11	Q8NB16;I3L2T9;I3L4A6;I3L4Z5	Q8NB16	4	Mixed lineage kinase domain-like protein
GOLGB1	-0.258615	-0.301693	2004200000	8.60958	9.20336	20	29	3.3996e-235	Q14789;E7EU81;H0Y867;REV__Q8N884	Q14789;E7EU81	4	Golgin subfamily B member 1
SCAF4	-0.258563	-2.11791	977360000	8.11644	8.92768	6	4	6.306e-89	O95104	O95104	1	Splicing factor, arginine/serine-rich 15
APOL2	-0.25789	-0.192579	539150000	8.2284	8.56814	3	3	2.5633e-43	J3KQL8;Q9BQE5;E9PM95;B0QYK8	J3KQL8;Q9BQE5;E9PM95	4	Apolipoprotein L2
RAB13	-0.257666	-0.514841	977510000	8.7292	8.6449	6	7	1.7044e-46	P51153	P51153	1	Ras-related protein Rab-13
CHAF1B	-0.257459	-0.190701	324020000	8.23211	8.18571	4	2	6.2385e-14	Q13112	Q13112	1	Chromatin assembly factor 1 subunit B
DDX24	-0.257132	-0.174703	1468600000	8.63031	9.01778	12	15	6.6667e-202	Q9GZR7;G3V529;F5GYL3	Q9GZR7;G3V529;F5GYL3	3	ATP-dependent RNA helicase DDX24
ARL6IP6	-0.256821	-0.60643	116800000	7.86965	7.63075	2	1	3.4465e-09	Q8N6S5	Q8N6S5	1	ADP-ribosylation factor-like protein 6-interacting protein 6
PRPF40A	-0.256511	-0.143373	4658000000	9.21157	9.48149	16	10	7.8857e-105	O75400;F5H578;H7C2N3	O75400	3	Pre-mRNA-processing factor 40 homolog A
MRPL19	-0.256373	-0.195533	1181000000	8.80785	8.73118	4	7	4.176e-50	P49406;S4R3W9;S4R455;H7C2J0	P49406;S4R3W9	4	39S ribosomal protein L19, mitochondrial
CYP51A1	-0.256166	-0.00207896	1475800000	8.82109	8.91035	5	7	1.3194e-43	Q16850;H7C0D0;C9IYR8	Q16850	3	Lanosterol 14-alpha demethylase
YES1	-0.255942	-0.333989	567380000	8.47255	8.4322	3	2	4.1249e-31	J3QRU1;P07947	J3QRU1;P07947	2	Tyrosine-protein kinase Yes
PHB2	-0.255632	-0.387393	60934000000	10.2514	10.6344	51	54	0	J3KPX7;Q99623;F5GY37;F5GWA7;F5H3X6;F5H0C5;F5H2D2;U3KPZ5	J3KPX7;Q99623;F5GY37;F5GWA7;F5H3X6	8	Prohibitin-2
ZNF316	-0.255615	-0.161411	35981000	7.10684	7.36534	1	1	1.2111e-45	A6NFI3	A6NFI3	1	Zinc finger protein 316
TESC	-0.255512	0.342896	80455000	7.76998	7.33393	1	1	5.7153e-08	J3KPN1;Q96BS2;E9PQ58	J3KPN1;Q96BS2;E9PQ58	3	Tescalcin
TIAL1	-0.255512	-0.0207209	5368200000	9.3405	9.50214	4	11	1.0072e-43	Q01085;Q49AS9;E7ETC0;E7ETJ9;E5RG67;F8WE16;A6NKZ9	Q01085;Q49AS9	7	Nucleolysin TIAR
CTR9	-0.255477	0.033652	2926400000	8.59351	9.40384	12	17	2.4045e-59	Q6PD62;H0YCE8	Q6PD62	2	RNA polymerase-associated protein CTR9 homolog
SNRNP40;DKFZp434D199	-0.255012	-0.361305	2145400000	8.9595	9.09149	5	8	3.0163e-168	Q96DI7;B4DQJ1;Q9NSS8	Q96DI7;B4DQJ1;Q9NSS8	3	U5 small nuclear ribonucleoprotein 40 kDa protein
DECR1	-0.254599	-0.422791	2365400000	8.92818	9.18121	5	8	1.0643e-87	Q16698;B7Z6B8;E5RFV2;E5RJG7;E5RID6;E5RJD2;H0YAW3	Q16698;B7Z6B8;E5RFV2;E5RJG7	7	2,4-dienoyl-CoA reductase, mitochondrial
DSG2	-0.254444	-0.334571	9600800000	9.50876	9.80443	40	34	0	Q14126;J3KSI6	Q14126	2	Desmoglein-2
MTHFD1L	-0.254341	-0.256373	7603200000	9.36818	9.72171	16	20	8.7557e-119	Q6UB35;H0Y327;Q5JYA8;Q5JYA4;Q5JYA5;Q5JYA3;Q4VXV2;Q4VXM0;Q4VXM1	Q6UB35	9	Monofunctional C1-tetrahydrofolate synthase, mitochondrial
CHD8	-0.254324	0.00561564	463520000	7.27307	8.64814	3	12	4.8055e-66	Q9HCK8;H0YJG4;G3V2T9;H0YJA4	Q9HCK8	4	Chromodomain-helicase-DNA-binding protein 8
WDR82	-0.254272	-0.0933556	3098500000	9.17371	9.20591	11	9	1.685e-77	Q6UXN9;C9JBU3	Q6UXN9	2	WD repeat-containing protein 82
YY1	-0.254255	0.189034	520090000	8.38952	8.43916	3	3	8.3052e-48	P25490;H0YJV7;O15391;Q96MM3;H0YJU4	P25490;H0YJV7	5	Transcriptional repressor protein YY1
MRPL9	-0.254238	-0.327602	1472400000	8.84181	8.89082	8	8	3.1368e-50	Q9BYD2;Q5SZR1	Q9BYD2;Q5SZR1	2	39S ribosomal protein L9, mitochondrial
RBM7	-0.254083	-0.419121	672070000	8.45553	8.58728	5	5	3.0457e-33	J3KPD3;Q9Y580;F5GY08;F5GXV8;I3L521;G3V1T9;F5H606;F5H674	J3KPD3;Q9Y580;F5GY08;F5GXV8;I3L521;G3V1T9	8	RNA-binding protein 7
CSNK2A1;hCG_21984	-0.253997	-0.131076	7617900000	9.60707	9.55285	12	9	3.2034e-233	P68400;E7EU96;Q8NEV1;V9GY80;V9GYA2	P68400;E7EU96;Q8NEV1	5	Casein kinase II subunit alpha
BCAT2	-0.253911	0.288536	1115500000	8.82294	8.65351	4	7	3.5354e-20	M0QZ10;O15382;M0QXF9;B3KSI3;M0QZP4;M0R2K7	M0QZ10;O15382;M0QXF9;B3KSI3;M0QZP4	6	Branched-chain-amino-acid aminotransferase, mitochondrial;Branched-chain-amino-acid aminotransferase
AHCTF1	-0.253498	-0.172799	3442600000	8.90741	9.42071	39	37	7.5289e-235	Q8WYP5;H7C4S1	Q8WYP5	2	Protein ELYS
FAM82A2	-0.253412	-0.457831	2824400000	9.18446	9.11234	7	5	2.206e-68	Q96TC7;H0YLG5;H0YMB1;H0YNE5	Q96TC7;H0YLG5;H0YMB1;H0YNE5	4	Regulator of microtubule dynamics protein 3
WHSC1	-0.253343	-0.367341	400820000	8.10003	8.43921	5	4	1.6305e-23	O96028;D6R9V2;H0Y9U6;D6RIS1;H0Y9L4	O96028;D6R9V2	5	Probable histone-lysine N-methyltransferase NSD2
NFRKB	-0.253326	-0.151538	157720000	7.90588	7.88761	7	1	8.7101e-45	Q6P4R8;E9PQ59	Q6P4R8	2	Nuclear factor related to kappa-B-binding protein
TMX2	-0.253068	-0.329867	5726600000	9.61917	9.19476	12	9	1.3849e-165	Q9Y320;G3V155;E9PLR1;H3BSU7;E9PRL5;E9PSF0	Q9Y320	6	Thioredoxin-related transmembrane protein 2
SNRPE	-0.253034	-0.0274985	443820000	8.55326	7.93612	6	8	4.8851e-31	P62304;A6NHK2	P62304;A6NHK2	2	Small nuclear ribonucleoprotein E
CELF1	-0.252879	-0.199603	1074400000	8.69	8.76684	5	7	3.4261e-28	G5EA30;Q92879;E9PKU1;F5H0D8;E9PSH0;E9PQK4;F5H4Y5;E9PC62;O95319;Q5VZZ6;E9PKA1;V9GYD9;B4DIB6	G5EA30;Q92879;E9PKU1;F5H0D8;E9PSH0;E9PQK4;F5H4Y5	13	CUGBP Elav-like family member 1
PHF8	-0.252879	-0.395549	127920000	7.33953	8.02559	2	3	9.1108e-60	Q9UPP1;H0Y3N9;H0Y589	Q9UPP1;H0Y3N9	3	Histone lysine demethylase PHF8
MKI67IP	-0.252776	-0.292935	9536500000	9.71257	9.64123	14	16	0	Q9BYG3;C9J6C5;C9J808;H7BZL0	Q9BYG3;C9J6C5	4	MKI67 FHA domain-interacting nucleolar phosphoprotein
CCDC56	-0.25269	-0.256218	479540000	8.52068	8.16994	4	5	8.8225e-20	Q9Y2R0;K7EPV0	Q9Y2R0;K7EPV0	2	Coiled-coil domain-containing protein 56
CASK	-0.252621	0.0506061	120900000	7.71604	7.83818	1	1	8.3891e-05	O14936;H9KV37;F8W998;Q5JS72;Q5JS79	O14936;H9KV37;F8W998;Q5JS72;Q5JS79	5	Peripheral plasma membrane protein CASK
AUP1	-0.252329	-0.520976	2405900000	9.03044	9.12493	6	7	1.7639e-108	Q9Y679	Q9Y679	1	Ancient ubiquitous protein 1
YME1L1	-0.252106	-0.220597	2578900000	9.0269	9.18041	6	13	8.03e-75	Q96TA2;Q5T8D1;R4GNA5;Q5T8D2	Q96TA2	4	ATP-dependent zinc metalloprotease YME1L1
MRPS15	-0.251522	-0.0622037	606350000	8.49154	8.47161	4	4	5.61e-11	P82914	P82914	1	28S ribosomal protein S15, mitochondrial
SNRNP70	-0.251504	-0.263681	5070500000	9.47773	9.31519	16	13	1.135e-92	P08621;M0QYR1	P08621	2	U1 small nuclear ribonucleoprotein 70 kDa
DDX46	-0.251144	-0.105566	10516000000	9.51817	9.85848	28	27	5.0279e-155	Q7L014;D6RJA6	Q7L014	2	Probable ATP-dependent RNA helicase DDX46
PSMB3	-0.251041	-0.108861	6141500000	9.52794	9.44232	11	15	8.3187e-87	P49720;J3KRR2;J3KSM3;J3QKR3	P49720;J3KRR2;J3KSM3;J3QKR3	4	Proteasome subunit beta type-3
TRA2B	-0.250903	-0.31829	1804300000	8.89199	9.01051	8	4	4.0056e-54	P62995;H7BXF3;H7C2L4	P62995;H7BXF3;H7C2L4	3	Transformer-2 protein homolog beta
GDI1	-0.250543	0.239276	285750000	7.70419	8.37134	1	3	2.287e-183	P31150;G5E9U5	P31150	2	Rab GDP dissociation inhibitor alpha
HNRNPD	-0.250457	-0.378476	25184000000	9.76669	10.2865	20	34	2.9344e-104	Q14103;B4DTC3;H0Y8G5;H0YA96;D6RAF8;D6RF44;F5H6R6;D6RBQ9;D6RD83	Q14103;B4DTC3;H0Y8G5;H0YA96;D6RAF8;D6RF44;F5H6R6;D6RBQ9	9	Heterogeneous nuclear ribonucleoprotein D0
METTL15	-0.249977	-0.0962367	125800000	7.82572	7.76982	1	4	3.7767e-40	A6NJ78	A6NJ78	1	Probable methyltransferase-like protein 15
POR	-0.249737	-0.345986	33533000000	10.2215	10.2274	53	33	0	P16435;H0Y4R2;F5H468;E7EVY7;E7EMD0;E7EPN3;C9JU80;E7EWU0	P16435;H0Y4R2;F5H468;E7EVY7;E7EMD0;E7EPN3	8	NADPH--cytochrome P450 reductase
HDAC1	-0.249616	-0.192826	2177600000	9.17362	8.83633	4	3	1.1113e-91	Q13547;F5GXM1;Q5TEE2	Q13547;F5GXM1;Q5TEE2	3	Histone deacetylase 1
PIGT	-0.249291	0.0496307	840250000	8.67924	8.55927	5	3	1.9969e-19	Q969N2;F5GWY0;B7Z1N3;H7C2Y2	Q969N2;F5GWY0;B7Z1N3	4	GPI transamidase component PIG-T
PPA2	-0.249291	-0.410908	1912400000	8.66576	9.16113	8	9	8.3729e-43	Q9H2U2;E2QRM6;B4DFH3;D6RGV9;D6R967;H0Y9D8;D6RGI1;D6RAD3;H0YAK2	Q9H2U2;E2QRM6;B4DFH3;D6RGV9;D6R967	9	Inorganic pyrophosphatase 2, mitochondrial
PELP1	-0.248913	-0.222885	5919600000	9.25276	9.61595	30	20	0	I3L3A8;Q8IZL8;C9JFV4;F8WDZ1;E7EV54;I3L445;I3L4M7;I3L1P4;I3L4P1	I3L3A8;Q8IZL8;C9JFV4;F8WDZ1;E7EV54	9	Proline-, glutamic acid- and leucine-rich protein 1
MRPL45	-0.248708	-0.599593	1765000000	8.8837	8.99999	8	10	1.3369e-60	Q9BRJ2;J3KSS2;J3QSH3	Q9BRJ2	3	39S ribosomal protein L45, mitochondrial
AGPAT1	-0.248553	-0.550042	133500000	7.93486	7.67605	3	2	6.3836e-06	Q99943;Q9HBM8	Q99943;Q9HBM8	2	1-acyl-sn-glycerol-3-phosphate acyltransferase alpha
MTPAP	-0.248485	-0.376283	1764500000	8.88079	9.00199	5	5	7.1499e-19	Q9NVV4;Q5T852;Q5T851	Q9NVV4	3	Poly(A) RNA polymerase, mitochondrial
LAMTOR1	-0.248022	-0.619226	1206800000	8.72973	8.82617	12	11	1.5771e-92	Q6IAA8;F5H3Y3;F5GX19;F5H479;H0YFI1	Q6IAA8;F5H3Y3;F5GX19;F5H479;H0YFI1	5	Ragulator complex protein LAMTOR1
SLC30A7	-0.247371	-0.425889	1128600000	8.65144	8.83279	4	6	4.4273e-48	Q8NEW0;H0Y362	Q8NEW0;H0Y362	2	Zinc transporter 7
CRIM1	-0.247303	0.726744	39549000	7.56148	6.49376	1	1	0.00041074	Q9NZV1	Q9NZV1	1	Cysteine-rich motor neuron 1 protein;Processed cysteine-rich motor neuron 1 protein
PCDH17	-0.247217	0.493852	114670000	7.80001	7.71239	4	2	1.5457e-15	O14917	O14917	1	Protocadherin-17
SLC25A20	-0.247166	0.0897694	111800000	8.0092	6.98487	2	1	1.0182e-07	O43772;B4DWZ5;C9JPE1;F8WEF6	O43772;B4DWZ5;C9JPE1	4	Mitochondrial carnitine/acylcarnitine carrier protein
ACAA1	-0.245728	-0.388582	2881100000	9.03391	9.25525	3	9	1.7902e-79	P09110;C9JDE9;H7C131;H0Y4D4;B4DVF4;B4E072	P09110;C9JDE9;H7C131	6	3-ketoacyl-CoA thiolase, peroxisomal
TFIP11	-0.245523	0.000865329	998170000	8.30434	8.90126	4	7	4.9849e-30	Q9UBB9;H0Y4U8;F6XM96;F6SQZ1;F6UKU9	Q9UBB9	5	Tuftelin-interacting protein 11
NDUFA9	-0.245437	-0.282649	3589500000	9.23073	9.27607	17	18	3.4955e-89	Q16795;F5GY40;F5H0J3;H3BRM9	Q16795	4	NADH dehydrogenase [ubiquinone] 1 alpha subcomplex subunit 9, mitochondrial
PNISR	-0.245369	-0.274721	291800000	7.70068	8.38311	1	2	3.2152e-30	Q8TF01	Q8TF01	1	Arginine/serine-rich protein PNISR
PDIA4	-0.245215	-0.244002	29167000000	10.1134	10.2091	50	43	0	P13667	P13667	1	Protein disulfide-isomerase A4
ECSIT	-0.245113	-0.2768	688870000	8.43734	8.61817	5	6	1.1696e-42	Q9BQ95;K7EMM0;J3KTF5;K7EN32;K7EPL5;K7EJI1;K7EJG5;K7EIK2	Q9BQ95;K7EMM0;J3KTF5;K7EN32;K7EPL5	8	Evolutionarily conserved signaling intermediate in Toll pathway, mitochondrial
SRP14	-0.244583	-0.0209551	7308600000	9.6721	9.41642	18	11	2.0755e-137	P37108;H0YLA2;H0YLW0	P37108;H0YLA2	3	Signal recognition particle 14 kDa protein
NCOR2	-0.244497	-0.314499	837200000	8.1934	8.83321	6	13	6.8254e-84	Q9Y618;C9JFD3;C9J0Q5;C9J239;C9JE98;C9J7T7;C9JQE8;H7C1J7;H7C0P3	Q9Y618;C9JFD3;C9J0Q5;C9J239;C9JE98;C9J7T7;C9JQE8	9	Nuclear receptor corepressor 2
C20orf4	-0.244463	0.0807941	760410000	8.5	8.64755	2	5	4.5156e-42	A2A2Q9;Q9Y312	A2A2Q9;Q9Y312	2	Uncharacterized protein C20orf4
SRSF6	-0.244429	-0.24684	15800000000	9.85591	9.93571	19	14	6.4438e-69	Q13247	Q13247	1	Serine/arginine-rich splicing factor 6
TARDBP	-0.244412	-0.211749	11059000000	9.75962	9.72508	20	13	1.7617e-179	Q13148;G3V162;B1AKP7;K7EJM5;B4DJ45;K7EN94;K7EJ99;K7EL26	Q13148;G3V162;B1AKP7;K7EJM5;B4DJ45;K7EN94	8	TAR DNA-binding protein 43
MATR3	-0.244002	-0.225497	33926000000	10.2176	10.241	66	39	0	A8MXP9;P43243;D6REM6;D6R991;B3KM87;H0Y8T4;D6RIA2;D6RE02;D6RBK5;D6RBI2;D6RAY2;D6RAM9;D6R8Z5;D6REK4;D6RCM3;D6RBS2;D6R9F3;D6RB45	A8MXP9;P43243;D6REM6;D6R991	18	Matrin-3
MRPL23	-0.243916	-0.577422	589760000	8.46462	8.47462	6	4	2.0652e-62	A8MYK1;A8MVT4;A6NJD9;Q16540;H7C2P7	A8MYK1;A8MVT4;A6NJD9;Q16540;H7C2P7	5	39S ribosomal protein L23, mitochondrial
ARHGEF7	-0.243899	0.286763	435510000	8.03567	8.51448	1	2	7.1655e-32	B7Z6G2;B1ALK7;Q14155;E7EUY6;E7EU80;E7ENL8;B1ANY6;C9JDI6;Q15052;B7Z3C7;E9PDQ5;C9JAD7	B7Z6G2;B1ALK7;Q14155;E7EUY6;E7EU80;E7ENL8;B1ANY6;C9JDI6	12	Rho guanine nucleotide exchange factor 7
TFB2M	-0.243557	-0.359398	2738500000	9.21018	9.04766	8	6	5.4025e-40	Q9H5Q4;F5H7M4	Q9H5Q4	2	Dimethyladenosine transferase 2, mitochondrial
TK1	-0.242925	-0.629479	748350000	8.71478	8.36137	6	4	5.6118e-25	K7ERV3;P04183;K7ERJ1;K7ES52;K7ENW5	K7ERV3;P04183;K7ERJ1;K7ES52;K7ENW5	5	Thymidine kinase, cytosolic
PHLDB2	-0.242891	-0.110449	232300000	8.00363	8.11879	5	1	1.7118e-17	Q86SQ0;E9PFQ4;G5E9V3;E9PDY7;E9PGF6	Q86SQ0;E9PFQ4;G5E9V3;E9PDY7	5	Pleckstrin homology-like domain family B member 2
DHX15	-0.242379	-0.140428	28971000000	10.0144	10.2703	51	41	6.8326e-183	O43143	O43143	1	Putative pre-mRNA-splicing factor ATP-dependent RNA helicase DHX15
KTN1	-0.241867	-0.256184	15910000000	9.58569	10.0813	63	37	0	Q86UP2;G3V4Y7;B7Z6P3;G3V5G2;H0YJZ8;G3V5P0;H0YJV5;H0YJP2;G3V4L8;G3V475	Q86UP2	10	Kinectin
PCM1	-0.241373	-0.08111	1097100000	7.73924	9.01799	5	6	2.3888e-45	Q15154;E7ETA6;E7EV56;H0YBA1;A6NNN6;E7EV93;E9PGW9;E5RGQ4	Q15154;E7ETA6;E7EV56;H0YBA1;A6NNN6	8	Pericentriolar material 1 protein
RANBP2	-0.241134	-0.144473	13535000000	9.71669	9.92046	105	85	0	P49792;H7BZ48;C9J6W1;C9JF75;C9J1W9;Q05823;Q6AI46;H0YBN8;F8WBP7	P49792	9	E3 SUMO-protein ligase RanBP2;Putative peptidyl-prolyl cis-trans isomerase
NDUFA5;DKFZp781K1356	-0.2411	-0.0464144	127430000	8.09646	6.40849	3	1	1.0952e-11	Q16718;Q5H9R2;H7BYD0;C9IZN5;F8WAS3	Q16718;Q5H9R2;H7BYD0;C9IZN5;F8WAS3	5	NADH dehydrogenase [ubiquinone] 1 alpha subcomplex subunit 5
QKI	-0.240912	0.325847	483430000	8.58212	8.00595	1	1	4.4221e-10	Q96PU8;F5GYM3;F5GXS8;F5H8C8;F5H5U6	Q96PU8;F5GYM3;F5GXS8;F5H8C8;F5H5U6	5	Protein quaking
TEX10	-0.240827	-0.239328	2579500000	9.15097	9.06588	12	17	2.2988e-149	Q9NXF1;B7Z9D5	Q9NXF1;B7Z9D5	2	Testis-expressed sequence 10 protein
ASPH	-0.240674	-0.275769	7445600000	9.4117	9.68709	19	29	5.382e-157	Q12797;E5RHK2;E5RG56;E5RG29;G3XAN5;E5RHJ2	Q12797	6	Aspartyl/asparaginyl beta-hydroxylase
PTRF	-0.240469	-0.343366	3801100000	9.16068	9.3717	15	13	1.9099e-146	Q6NZI2	Q6NZI2	1	Polymerase I and transcript release factor
PUS1	-0.240367	-0.0832023	4754600000	9.55443	9.06822	8	10	1.0739e-38	Q9Y606;G8JLB3;F5H1S9;F5GY32;F5GXL3;F5H1B2;F8W9U5;F5H168	Q9Y606;G8JLB3;F5H1S9	8	tRNA pseudouridine synthase A, mitochondrial;Pseudouridine synthase
NIPSNAP1	-0.240026	-0.288329	5036000000	9.3312	9.46123	9	11	1.0927e-76	Q9BPW8;H7C2U6;C9JDV8;F8WCR5	Q9BPW8;H7C2U6	4	Protein NipSnap homolog 1
NXF1	-0.239975	-0.204084	4025400000	9.28454	9.32218	11	16	3.3499e-52	Q9UBU9;E9PIN3;B4E227;E9PLA7;E9PQA4;H0YDU0	Q9UBU9;E9PIN3;B4E227	6	Nuclear RNA export factor 1
TECR	-0.239975	-0.735692	1784400000	8.30092	9.19986	4	6	6.1524e-14	B3KSQ1;Q9NZ01;B4DR74;M0R329;M0QXM3;M0R3C3	B3KSQ1;Q9NZ01	6	Trans-2,3-enoyl-CoA reductase
MRPS21	-0.239941	0.10541	72506000	7.47044	7.63309	1	4	1.659e-13	P82921	P82921	1	28S ribosomal protein S21, mitochondrial
MED27	-0.239839	0.178746	201510000	8.26026	7.28838	2	1	8.4154e-18	Q6P2C8;V9GYV9	Q6P2C8	2	Mediator of RNA polymerase II transcription subunit 27
ZNF665	-0.239481	-0.335171	234520000	7.50204	8.30696	2	2	0.00017606	Q9H7R5	Q9H7R5	1	Zinc finger protein 665
PRPF6	-0.239328	-0.0764476	3786000000	9.10527	9.39999	10	11	4.6741e-72	O94906	O94906	1	Pre-mRNA-processing factor 6
TMEM48	-0.239106	-0.286903	1461800000	8.94746	8.76022	19	9	4.5671e-57	Q9BTX1;G3XA81;B4DZG6	Q9BTX1;G3XA81;B4DZG6	3	Nucleoporin NDC1
PLEKHF1	-0.239004	-1.55843	123400000	7.99386	7.39461	2	1	2.3641e-24	Q96S99;K7ELB8;K7EIX0	Q96S99;K7ELB8;K7EIX0	3	Pleckstrin homology domain-containing family F member 1
ADAR	-0.238902	-0.191887	13519000000	9.61926	9.97118	25	45	1.7145e-208	E7ENU4;P55265;H0YCK3	E7ENU4;P55265;H0YCK3	3	Double-stranded RNA-specific adenosine deaminase
MRPS34	-0.238902	-0.0566563	1518400000	8.75246	8.97903	14	8	5.3882e-86	C9JJ19;P82930	C9JJ19;P82930	2	28S ribosomal protein S34, mitochondrial
HNRNPR;HNRPR	-0.238578	-0.287801	34423000000	10.4068	9.94979	32	29	4.7721e-203	O43390;S4R3J4;B4DT28;E7ETM7	O43390;S4R3J4;B4DT28;E7ETM7	4	Heterogeneous nuclear ribonucleoprotein R
SF3A1	-0.238578	-0.180217	9739800000	9.65675	9.71625	33	26	3.142e-236	Q15459;E9PAW1;H7C1L2;F8WB66;F8WC79	Q15459;E9PAW1	5	Splicing factor 3A subunit 1
SLC25A17	-0.23817	-0.456979	813360000	8.50954	8.69029	9	8	1.5561e-46	O43808;B4DU97;F5GYD1;B0QYW5;F8WE74	O43808;B4DU97;F5GYD1;B0QYW5;F8WE74	5	Peroxisomal membrane protein PMP34
MAN1B1	-0.237796	-0.253343	111810000	7.71239	7.77987	2	3	7.518e-18	Q9UKM7;B3KQC5;H0YG20;H0YGV7	Q9UKM7;B3KQC5;H0YG20;H0YGV7	4	Endoplasmic reticulum mannosyl-oligosaccharide 1,2-alpha-mannosidase
MAK16	-0.237762	0.0561673	1363600000	8.5301	9.01055	1	6	1.3297e-83	Q9BXY0;H0YBV6	Q9BXY0;H0YBV6	2	Protein MAK16 homolog
CPT1A	-0.236809	-0.278321	7517200000	9.49021	9.64594	27	24	4.4171e-96	P50416;H3BUV7;H3BP22;H3BUJ0	P50416	4	Carnitine O-palmitoyltransferase 1, liver isoform
ITPR3	-0.236571	-0.345803	1229500000	8.04704	9.04848	8	16	5.674e-134	Q14573	Q14573	1	Inositol 1,4,5-trisphosphate receptor type 3
ZNF638	-0.235926	-0.204482	1244600000	8.64991	8.90201	20	15	4.7102e-106	Q14966;E7EUZ3;M0QXP4;C9JWN0	Q14966	4	Zinc finger protein 638
IDI1	-0.235739	0.135272	3897300000	9.36365	9.2006	16	6	3.2334e-186	Q13907;C9JKM8;C9JD53	Q13907	3	Isopentenyl-diphosphate Delta-isomerase 1
PGAM5	-0.235246	-0.366188	5570000000	9.22394	9.59053	10	16	1.0902e-59	Q96HS1;F5GXG4	Q96HS1;F5GXG4	2	Serine/threonine-protein phosphatase PGAM5, mitochondrial
IWS1	-0.235076	-0.142736	723380000	8.23922	8.74029	1	2	2.4288e-09	Q96ST2	Q96ST2	1	Protein IWS1 homolog
FAM134C	-0.234584	-1.65499	502980000	8.18938	8.54198	2	3	4.2142e-11	Q86VR2;K7ENF4;K7EJ34;K7ELM8;K7EMF4;K7ENZ6;K7EQI9;B3KR75	Q86VR2;K7ENF4;K7EJ34;K7ELM8;K7EMF4;K7ENZ6	8	Protein FAM134C
MRPL18	-0.234414	-0.406732	825350000	8.6291	8.60167	5	4	4.6713e-63	Q9H0U6	Q9H0U6	1	39S ribosomal protein L18, mitochondrial
HYOU1	-0.23438	-0.288065	26137000000	10.0308	10.1876	88	54	0	Q9Y4L1;E9PL22;E9PJ21;B7Z909;J3KTF1;J3QL06;J3QLE9;J3QQH7;J3KT27;J3KSJ2;Q9BXT5	Q9Y4L1;E9PL22;E9PJ21	11	Hypoxia up-regulated protein 1
SLC38A7	-0.233956	-0.634442	51717000	7.41202	7.4132	1	1	0.0044469	Q9NVC3;H3BPK8	Q9NVC3;H3BPK8	2	Putative sodium-coupled neutral amino acid transporter 7
BAZ2A	-0.233905	-0.259081	445890000	7.91261	8.56124	8	12	2.3299e-94	Q9UIF9;F8VU39;J3KPG5;J3QK86;H0YII3;H0YHQ7;H0YHL2	Q9UIF9;F8VU39;J3KPG5;J3QK86	7	Bromodomain adjacent to zinc finger domain protein 2A
ESYT1	-0.233651	-0.303614	14859000000	9.87315	9.86874	43	30	0	Q9BSJ8	Q9BSJ8	1	Extended synaptotagmin-1
C11orf51;ANAPC15	-0.233634	-0.0403486	19969000	7.04183	6.95219	2	1	0.00013928	G5EA39;F5H6E4;P60006;F5H3R3;F8WDQ6;F5H2T3;F5GXB9	G5EA39;F5H6E4;P60006;F5H3R3;F8WDQ6;F5H2T3;F5GXB9	7	Anaphase-promoting complex subunit 15
DHX9	-0.233464	-0.287219	91419000000	10.4485	10.8016	130	72	0	Q08211	Q08211	1	ATP-dependent RNA helicase A
MPST	-0.233447	0.0192037	844020000	8.56612	8.67742	7	7	3.7204e-56	J3KPV7;P25325;B1AH49	J3KPV7;P25325;B1AH49	3	3-mercaptopyruvate sulfurtransferase;Sulfurtransferase
CLPB	-0.233362	-0.283246	3161200000	9.17357	9.22269	12	12	4.7543e-74	Q9H078;H0YGM0;B4DXW4;Q7Z777;F5GX99;H0YFF5;F5H7A5;F5H392	Q9H078;H0YGM0;B4DXW4;Q7Z777	8	Caseinolytic peptidase B protein homolog
CSTF1	-0.233362	0.0831111	1726300000	9.10985	8.64203	6	3	2.6566e-51	Q05048;A3KFI9	Q05048	2	Cleavage stimulation factor subunit 1
C1orf31	-0.233227	-0.0679085	32181000	7.24854	7.16011	1	1	3.8739e-16	Q5JTJ3	Q5JTJ3	1	Uncharacterized protein C1orf31
TTC17	-0.232447	-0.831589	63201000	7.73859	6.92556	4	1	3.6315e-12	Q96AE7;H0Y6S0	Q96AE7;H0Y6S0	2	Tetratricopeptide repeat protein 17
TM9SF4	-0.231735	-0.251281	598800000	7.38137	8.75947	1	9	7.3488e-20	Q92544;F2Z2L1;F8WCN2	Q92544	3	Transmembrane 9 superfamily member 4
SEL1L	-0.231651	1.01307	389330000	8.0278	8.45136	4	3	3.4447e-50	Q9UBV2;G3V3B3	Q9UBV2	2	Protein sel-1 homolog 1
MVD	-0.231515	-0.0850222	1641900000	8.62763	9.08554	4	6	6.301e-61	P53602;H3BP35;H3BQ47;H3BVC4;H3BRZ1	P53602;H3BP35	5	Diphosphomevalonate decarboxylase
NDUFB9	-0.231379	-0.386657	2262300000	9.06092	9.04595	8	8	7.6827e-144	Q9Y6M9;E9PH64;E9PF49;E7EWZ0	Q9Y6M9;E9PH64;E9PF49;E7EWZ0	4	NADH dehydrogenase [ubiquinone] 1 beta subcomplex subunit 9
ABCG2	-0.231176	-0.31165	5937300000	9.508	9.43396	13	14	5.1309e-79	Q9UNQ0;H0YAF1;H0YAF3	Q9UNQ0	3	ATP-binding cassette sub-family G member 2
NUP153	-0.231176	-0.324365	9596200000	9.46339	9.82539	51	41	0	P49790;F6QR24	P49790;F6QR24	2	Nuclear pore complex protein Nup153
EXOSC1;RP11-452K12.9	-0.230668	-0.0575418	487330000	8.31302	8.44983	7	4	1.8522e-40	Q9Y3B2;B1AMU4;B1AMU7;R4GMQ7;R4GNH9;B1AMU3	Q9Y3B2;B1AMU4;B1AMU7;R4GMQ7;R4GNH9;B1AMU3	6	Exosome complex component CSL4
TMEM111	-0.230347	-0.326932	2000400000	8.85649	9.10782	9	10	5.0687e-69	Q9P0I2;C9JLM9;S4R3U9	Q9P0I2;C9JLM9	3	Transmembrane protein 111
DAP3	-0.230076	-0.0968074	12341000000	9.64194	9.90071	14	17	6.2854e-159	P51398;V9GZ03;V9GYL9;V9GYA7;V9GYJ9;V9GYC9;V9GZ61;V9GYW1;V9GY11;V9GYJ3;V9GYF7	P51398;V9GZ03;V9GYL9;V9GYA7;V9GYJ9	11	28S ribosomal protein S29, mitochondrial
SUGP1	-0.229958	-0.435476	289340000	8.34056	7.84688	3	2	6.0484e-58	Q8IWZ8;V9GZ08;B4DVK3	Q8IWZ8;V9GZ08	3	SURP and G-patch domain-containing protein 1
PPIE	-0.229924	-0.134002	392660000	7.05388	8.58131	1	3	5.0729e-85	Q9UNP9;E9PEQ6;E9PKY5;E9PIB0	Q9UNP9;E9PEQ6;E9PKY5	4	Peptidyl-prolyl cis-trans isomerase E;Peptidyl-prolyl cis-trans isomerase
NT5C3	-0.22989	0.407081	361680000	8.26818	8.24613	4	1	3.2618e-25	Q9H0P0	Q9H0P0	1	Cytosolic 5-nucleotidase 3
ACAD9	-0.229535	-0.230533	2054800000	9.04953	8.97033	12	9	3.186e-84	Q9H845;H0Y8Z9;D6RCD8	Q9H845;H0Y8Z9	3	Acyl-CoA dehydrogenase family member 9, mitochondrial
NOL7	-0.229365	-0.143978	3089700000	9.33185	8.9743	9	6	1.7316e-57	Q9UMY1;H7C2B1	Q9UMY1	2	Nucleolar protein 7
SLC1A4	-0.229247	-0.342799	1403700000	8.80807	8.88136	6	4	5.3294e-42	P43007	P43007	1	Neutral amino acid transporter A
MRPL44	-0.229179	-0.376583	2279800000	9.12782	8.97205	7	8	2.0099e-62	Q9H9J2	Q9H9J2	1	39S ribosomal protein L44, mitochondrial
BCL2L1	-0.22896	-0.181918	50507000	7.49421	7.28562	2	1	0.00012608	Q07817;Q5TE64;Q9H1R6;Q5QP56;Q5QP59	Q07817;Q5TE64;Q9H1R6;Q5QP56;Q5QP59	5	Bcl-2-like protein 1
CHD1	-0.228909	-0.141176	748950000	8.02522	8.80819	9	11	7.2628e-49	O14646	O14646	1	Chromodomain-helicase-DNA-binding protein 1
PRKCSH	-0.228791	-0.277377	24717000000	9.9821	10.1796	26	23	7.1666e-93	K7ELL7;P14314;K7EPW7;K7EJ70;K7EKX1	K7ELL7;P14314	5	Glucosidase 2 subunit beta
THOC2	-0.228791	-0.198345	5967800000	9.15388	9.6573	33	26	1.2556e-212	Q8NI27;H0Y815;F2Z2V2	Q8NI27;H0Y815	3	THO complex subunit 2
DBT	-0.228655	-0.385997	1927100000	8.64949	9.17053	4	8	7.9613e-41	P11182;Q5VVL7	P11182;Q5VVL7	2	Lipoamide acyltransferase component of branched-chain alpha-keto acid dehydrogenase complex, mitochondrial
CARS2	-0.228216	-0.0642235	516650000	8.30792	8.49617	4	2	1.0627e-25	Q9HA77;F5H579;H0YFF0;F5H623;H0YFV1	Q9HA77	5	Probable cysteine--tRNA ligase, mitochondrial
CHERP	-0.228148	-0.23399	1777300000	8.69185	9.10904	7	10	2.0581e-53	J3QK89;Q8IWX8	J3QK89;Q8IWX8	2	Calcium homeostasis endoplasmic reticulum protein
YIPF5	-0.227557	-0.406522	1613500000	8.93763	8.87346	6	7	1.9966e-23	Q969M3	Q969M3	1	Protein YIPF5
TMEM126B	-0.227405	-0.614381	138100000	8.06517	7.34068	4	3	1.8501e-28	Q8IUX1;E9PJQ6;E9PKZ9	Q8IUX1	3	Transmembrane protein 126B
ATP6V0A2	-0.227101	-0.314069	483350000	8.15229	8.53321	4	6	4.6528e-44	Q9Y487;F5H5F3;F5GX48;F5H847	Q9Y487	4	V-type proton ATPase 116 kDa subunit a isoform 2
RPS27A;UBC;UBB;UBA52	-0.227101	-0.117709	133240000000	10.7025	10.9182	83	90	0	P62979;P0CG48;F5H041;Q96C32;P0CG47;J3QKN0;F5GXK7;F5H747;F5H388;B4DV12;F5H265;F5H2Z3;F5GYU3;P62987;F5H6Q2;J3QTR3;J3QS39;M0R1V7;J3QRK5;J3QLP7;M0R2S1;M0R1M6;F5GZ39;J3QSA3;K7EMA8;J3KSM4	P62979;P0CG48;F5H041;Q96C32;P0CG47;J3QKN0;F5GXK7;F5H747;F5H388;B4DV12;F5H265;F5H2Z3;F5GYU3;P62987;F5H6Q2;J3QTR3;J3QS39;M0R1V7;J3QRK5;J3QLP7;M0R2S1;M0R1M6;F5GZ39	26	Ubiquitin-40S ribosomal protein S27a;Ubiquitin;40S ribosomal protein S27a;Polyubiquitin-C;Ubiquitin;Polyubiquitin-B;Ubiquitin;Ubiquitin-60S ribosomal protein L40;Ubiquitin;60S ribosomal protein L40
TAT	-0.227033	-0.162525	6901200000	9.54138	9.53438	2	1	8.613e-05	P17735	P17735	1	Tyrosine aminotransferase
HNRNPM	-0.22673	-0.115863	70565000000	10.4931	10.5959	97	85	0	P52272;M0R019;M0R2T0;M0R0N3;M0QYQ7;M0R0Y6;M0R2I7;M0QY96;M0QYL3	P52272;M0R019;M0R2T0	9	Heterogeneous nuclear ribonucleoprotein M
AP2A1	-0.226679	-0.161879	4835900000	9.09367	9.55572	16	40	5.302e-122	O95782	O95782	1	AP-2 complex subunit alpha-1
CHD9	-0.226409	0.118759	140650000	7.79824	7.89105	1	2	7.7532e-29	Q3L8U1;H3BTW3	Q3L8U1;H3BTW3	2	Chromodomain-helicase-DNA-binding protein 9
HNRNPA3	-0.226375	-0.262296	14439000000	9.98709	9.67508	23	22	0	P51991;H7C1J8	P51991	2	Heterogeneous nuclear ribonucleoprotein A3
LRPPRC	-0.226257	-0.177865	111430000000	10.6374	10.8328	256	142	0	P42704;B8ZZ38;C9JCA9;H7C3W8	P42704	4	Leucine-rich PPR motif-containing protein, mitochondrial
AURKA	-0.225835	0.410558	118630000	7.85519	7.67193	1	1	3.4905e-07	O14965;A3KFJ0;Q5QPD4	O14965;A3KFJ0;Q5QPD4	3	Aurora kinase A
NIPBL	-0.225582	-0.189039	1836800000	8.44551	9.19254	17	23	2.2031e-143	Q6KC79	Q6KC79	1	Nipped-B-like protein
IFRD1	-0.225312	-0.904197	443310000	7.8077	8.57873	1	3	2.6297e-07	O00458;C9JA65;C9JNM6;E9PMY4;H0YEE3	O00458;C9JA65;C9JNM6;E9PMY4;H0YEE3	5	Interferon-related developmental regulator 1
TRA2A	-0.224452	-0.353598	1516700000	8.84541	8.91179	3	4	6.1718e-25	Q13595;B4DUA9;B4DQI6	Q13595;B4DUA9;B4DQI6	3	Transformer-2 protein homolog alpha
RSL1D1	-0.224166	-0.259979	33859000000	10.2917	10.1549	39	34	0	O76021;J3QSV6;I3L3U9;I3L3C4;B4DJ58;I3L234;I3L1Y4;I3L4T8;I3L2F2;J3KPU7	O76021;J3QSV6;I3L3U9	10	Ribosomal L1 domain-containing protein 1
EXOSC9	-0.224115	-0.243745	1854000000	8.99645	8.93559	4	4	1.4831e-14	Q06265;D6RIY6;D6R905;H0Y9L5	Q06265;D6RIY6	4	Exosome complex component RRP45
BMP2K	-0.224081	-0.321748	55368000	7.15027	7.61526	2	1	8.7065e-07	Q9NSY1;H0Y9P1	Q9NSY1;H0Y9P1	2	BMP-2-inducible protein kinase
CLPTM1	-0.223812	-0.212367	1873500000	9.01364	8.92508	14	9	1.424e-132	O96005;F5H8J3;B4DDS3;K7EQQ1;K7EJ16	O96005;F5H8J3;B4DDS3	5	Cleft lip and palate transmembrane protein 1
BCAS2	-0.223744	-0.399692	1339400000	8.75869	8.88404	10	10	1.8577e-169	O75934	O75934	1	Pre-mRNA-splicing factor SPF27
WDR46	-0.223677	-0.0565362	1084700000	8.68682	8.77702	3	4	2.2487e-19	O15213;H0Y6G3	O15213	2	WD repeat-containing protein 46
BRD2;DKFZp313H139	-0.223205	0.0468402	1529500000	8.65594	9.03209	4	6	5.0052e-47	H0Y6K2;P25440;Q658Y7;U3KQA6;E9PIQ3;H0Y799;E9PKQ9	H0Y6K2;P25440;Q658Y7;U3KQA6	7	Bromodomain-containing protein 2
ATP6V0A1	-0.223189	-0.386619	1997400000	8.86298	9.10312	12	9	8.5662e-55	F5H569;Q93050;B7Z2A9;B7Z641;F5H1T6;K7EPG4;K7EM24;K7EN36;K7ELZ6;K7EQW2	F5H569;Q93050;B7Z2A9;B7Z641	10	V-type proton ATPase 116 kDa subunit a isoform 1
RFX1	-0.222986	-0.0699212	130800000	7.47088	8.00531	1	2	4.6664e-15	P22670;P48380;P48378;F6USP3	P22670	4	MHC class II regulatory factor RFX1
TRAP1	-0.222835	-0.225329	44237000000	10.3498	10.3397	49	34	0	Q12931;F5H897;I3L0K7;I3L239;I3L2D5;I3L253	Q12931;F5H897;I3L0K7	6	Heat shock protein 75 kDa, mitochondrial
BASP1	-0.222498	-0.171466	3879300000	9.18267	9.37225	10	13	1.4227e-282	P80723	P80723	1	Brain acid soluble protein 1
EXOSC10	-0.222178	-0.0780001	3256700000	9.03169	9.33866	10	19	5.0622e-84	Q01780;B4DKG8;K7EJ37	Q01780;B4DKG8	3	Exosome component 10
CENPV	-0.222044	-0.40993	1648700000	8.57419	9.105	3	7	8.4066e-111	Q7Z7K6	Q7Z7K6	1	Centromere protein V
RNMT	-0.221859	-0.382306	1904600000	9.00026	8.95618	6	10	2.1003e-69	O43148;K7EP06;F5H2D9;K7ERH6	O43148;K7EP06;F5H2D9	4	mRNA cap guanine-N7 methyltransferase
ZNF318	-0.221354	-0.211364	141970000	6.97559	8.12228	2	7	6.9463e-27	Q5VUA4	Q5VUA4	1	Zinc finger protein 318
DECR2	-0.221287	-0.19669	552610000	8.5833	8.22925	5	3	1.3214e-37	Q9NUI1;Q4VXZ8;H7C078	Q9NUI1;Q4VXZ8	3	Peroxisomal 2,4-dienoyl-CoA reductase
SKIV2L2	-0.221169	-0.10197	8686000000	9.41726	9.78335	25	31	1.1498e-154	P42285;F5H7E2;D6REC7;H0Y8U3;H0YAC4	P42285;F5H7E2	5	Superkiller viralicidic activity 2-like 2
ZMYND8	-0.220917	-0.573724	461260000	7.93356	8.57455	7	3	7.4333e-38	H7C0U2;H7C4X9;J3KPU3;Q2HXV1;B7ZM62;Q2HXV3;Q5TH12	H7C0U2;H7C4X9;J3KPU3;Q2HXV1;B7ZM62;Q2HXV3	7
BCLAF1	-0.220648	-0.20156	4939400000	9.26804	9.48935	14	16	4.0474e-89	Q9NYF8;E9PK91;E9PKI6;E9PQN2;E9PK09;E9PJA7;H0YF14;B0AZU3;H0YF63;H0YF00	Q9NYF8;E9PK91;E9PKI6;E9PQN2;E9PK09;E9PJA7	10	Bcl-2-associated transcription factor 1
CD3EAP	-0.220497	-0.457831	872690000	8.16041	8.86214	2	5	1.0334e-79	O15446	O15446	1	DNA-directed RNA polymerase I subunit RPA34
PNPT1	-0.220497	-0.172376	9833800000	9.45452	9.84423	30	38	3.5682e-212	Q8TCS8;H7BXF6;H7C3C5	Q8TCS8	3	Polyribonucleotide nucleotidyltransferase 1, mitochondrial
PNN	-0.220177	-0.169777	3920600000	9.05683	9.44419	11	7	5.0672e-57	Q9H307;G3V579;G3V5F0	Q9H307	3	Pinin
RRP8	-0.219757	-0.0526406	2407000000	9.08117	9.07972	5	11	2.3352e-62	O43159;E9PPY3;E9PPP6;E9PS87	O43159;E9PPY3	4	Ribosomal RNA-processing protein 8
SF3B1	-0.219505	-0.195748	20030000000	9.75513	10.1565	73	62	0	O75533;H7C341;B4DGZ4;F8WC19	O75533	4	Splicing factor 3B subunit 1
NDUFA10	-0.219472	-0.224671	1647200000	8.75806	9.03117	3	5	3.2926e-175	E7ESZ7;O95299;Q8WXC9;C9J6X0;Q8N1B9;H7C2X4;H7C1Y7;H7C2W5	E7ESZ7;O95299;Q8WXC9	8	NADH dehydrogenase [ubiquinone] 1 alpha subcomplex subunit 10, mitochondrial
ERAP1	-0.219371	-0.125242	1486400000	8.841	8.89928	7	8	1.9408e-58	Q9NZ08;H0Y9X5	Q9NZ08	2	Endoplasmic reticulum aminopeptidase 1
RAD21	-0.218934	-0.0217458	3607900000	9.04747	9.39662	10	16	5.7465e-111	O60216;E5RFZ5;E5RI01;E5RG18;E5RIN7;E5RFV8;E5RJK5;E5RJW1;Q9H4I0	O60216	9	Double-strand-break repair protein rad21 homolog
MPHOSPH10	-0.218884	-0.320504	569480000	8.62655	8.16518	5	5	5.8937e-34	O00566;U3KQ48	O00566	2	U3 small nucleolar ribonucleoprotein protein MPP10
SUMF2	-0.218716	-0.129418	1859100000	8.77116	9.10332	7	13	6.7718e-90	J3KQJ1;Q8NBJ7;C9J660;A8MXB9;H7C3B2;C9JL30;E9PBT8;F8WA42;J3QT17;E9PG02;F8WEX5;F8WES7;F8WEV7	J3KQJ1;Q8NBJ7;C9J660;A8MXB9;H7C3B2;C9JL30;E9PBT8;F8WA42;J3QT17;E9PG02;F8WEX5	13	Sulfatase-modifying factor 2
THRAP3	-0.21838	-0.217457	4712500000	9.30313	9.43181	19	14	0	Q9Y2W1	Q9Y2W1	1	Thyroid hormone receptor-associated protein 3
GNAQ	-0.218296	-0.518846	106350000	7.82813	7.59137	1	1	5.9761e-18	P50148;B1AM21	P50148;B1AM21	2	Guanine nucleotide-binding protein G(q) subunit alpha
MCU	-0.218179	-0.267201	1110300000	8.51764	8.89265	2	7	5.9201e-75	Q8NE86;S4R468	Q8NE86;S4R468	2	Calcium uniporter protein, mitochondrial
RCOR3	-0.217994	0.00475299	50646000	7.32451	7.47034	2	2	2.4989e-25	Q9P2K3;E9PQE5;E9PR63	Q9P2K3;E9PQE5;E9PR63	3	REST corepressor 3
USP12;USP46	-0.217877	0.0597706	147570000	8.10599	7.29966	1	1	0.00034692	O75317;P62068;H7BZK6	O75317;P62068;H7BZK6	3	Ubiquitin carboxyl-terminal hydrolase 12;Ubiquitin carboxyl-terminal hydrolase 46
OSBPL8	-0.217642	-0.189121	561940000	8.25912	8.58016	2	4	2.9034e-63	Q9BZF1;F8VQX7;F8VUA7;F5GZ42	Q9BZF1;F8VQX7;F8VUA7	4	Oxysterol-binding protein-related protein 8;Oxysterol-binding protein
ATP5S	-0.217407	-0.657809	65156000	7.60183	7.401	2	2	8.7674e-09	Q99766;Q8WXQ4	Q99766;Q8WXQ4	2	ATP synthase subunit s, mitochondrial
FFR;C11orf2	-0.217323	-0.58409	174980000	7.72514	8.08593	1	2	4.2582e-24	Q9UID3;H0YEE1;H0YCB7	Q9UID3;H0YEE1;H0YCB7	3	Protein fat-free homolog
RPN2	-0.217239	-0.358324	19593000000	10.101	9.84354	24	29	0	P04844;Q5JYR7;Q5JYR4;F2Z3K5;H0Y5M1;Q5JYR3	P04844	6	Dolichyl-diphosphooligosaccharide--protein glycosyltransferase subunit 2
GNA11	-0.216971	-0.208178	2663900000	9.13188	9.11697	9	6	1.1778e-62	P29992;K7EL62;O95837;G3V1P7	P29992;K7EL62	4	Guanine nucleotide-binding protein subunit alpha-11
NOP58	-0.216703	-0.247149	17604000000	9.99189	9.89147	26	17	2.2588e-144	Q9Y2X3;H7BZ72;F8WED0	Q9Y2X3	3	Nucleolar protein 58
PCF11	-0.216535	-0.345363	263180000	8.11271	8.12564	5	3	4.6592e-33	O94913;E9PQ01;E9PKN0;E9PQF9	O94913;E9PQ01;E9PKN0	4	Pre-mRNA cleavage complex 2 protein Pcf11
PNO1	-0.216283	-0.0967149	835560000	8.54917	8.68252	6	6	8.8715e-67	Q9NRX1;F8WBJ6	Q9NRX1;F8WBJ6	2	RNA-binding protein PNO1
RPL7L1	-0.215781	-0.196591	5430800000	9.53729	9.29776	12	13	2.2976e-48	Q6DKI1;R4GMU7;B7Z652	Q6DKI1;R4GMU7;B7Z652	3	60S ribosomal protein L7-like 1
SUPV3L1	-0.215731	-0.32478	3932200000	8.93955	9.48602	11	10	1.5705e-55	Q8IYB8;B1AR60	Q8IYB8	2	ATP-dependent RNA helicase SUPV3L1, mitochondrial
KDM1A	-0.215479	-0.224098	3428600000	8.84837	9.4351	10	17	1.463e-94	F6S0T5;O60341;R4GMP9;R4GMQ1	F6S0T5;O60341	4	Lysine-specific histone demethylase 1A
CKMT1A;CKMT1B	-0.215245	-0.152083	1515700000	8.89524	8.86331	4	3	2.5007e-91	P12532;F8WCN3;C9JSQ1;E9PCP8;J3KQ93;P17540;C9J8F6;C9J995;C9JJX8	P12532;F8WCN3;C9JSQ1	9	Creatine kinase U-type, mitochondrial
PTBP1	-0.215228	-0.191145	102750000000	10.7963	10.6042	70	50	0	P26599;K7EKJ7;K7ES59;K7ELW5;A6NLN1;K7EK45	P26599	6	Polypyrimidine tract-binding protein 1
LAPTM4A	-0.215178	-1.96162	2039800000	9.03234	8.98341	10	14	1.6554e-13	Q15012	Q15012	1	Lysosomal-associated transmembrane protein 4A
HEXB	-0.215077	0.348912	862410000	8.76773	8.44188	7	5	1.6516e-70	P07686;Q5URX0;H0YA83;H0Y9B6	P07686;Q5URX0;H0YA83	4	Beta-hexosaminidase subunit beta;Beta-hexosaminidase subunit beta chain B;Beta-hexosaminidase subunit beta chain A
YEATS4	-0.215027	-0.0618271	202380000	8.1038	7.87722	3	2	3.6641e-29	O95619;F8W1B9;F8W0J4;F8VTR4	O95619;F8W1B9;F8W0J4;F8VTR4	4	YEATS domain-containing protein 4
HS2ST1	-0.21501	-0.603841	991150000	8.88044	8.36513	4	3	8.3242e-12	Q7LGA3;A6ND99;K7EP71	Q7LGA3;A6ND99;K7EP71	3	Heparan sulfate 2-O-sulfotransferase 1
STAMBPL1	-0.214642	-0.125132	17733000	7.03611	6.83668	1	1	1.7235e-09	Q96FJ0;B3KR00	Q96FJ0;B3KR00	2	AMSH-like protease
NDUFB8	-0.21429	-0.537529	517390000	8.41679	8.40877	2	2	1.9809e-06	O95169;Q5W145;Q5W143	O95169;Q5W145;Q5W143	3	NADH dehydrogenase [ubiquinone] 1 beta subcomplex subunit 8, mitochondrial
RRP9	-0.21424	-0.405127	2551900000	8.60931	9.33145	3	5	1.1703e-22	O43818	O43818	1	U3 small nucleolar RNA-interacting protein 2
AARS2	-0.214157	-0.20156	2324900000	8.79809	9.22961	7	11	8.3068e-98	Q5JTZ9	Q5JTZ9	1	Alanine--tRNA ligase, mitochondrial
SLC33A1	-0.214157	-0.652402	1595200000	8.8711	8.93042	2	4	6.0944e-24	O00400;H7C562	O00400	2	Acetyl-coenzyme A transporter 1
MRPL48	-0.213989	-0.375871	529730000	8.43478	8.41095	4	5	2.4503e-34	Q96GC5;B4DN34;F5H702;F5H8D0	Q96GC5;B4DN34;F5H702;F5H8D0	4	39S ribosomal protein L48, mitochondrial
RHOB	-0.213738	-0.236401	122220000	7.66132	7.88293	1	2	9.2424e-51	P62745	P62745	1	Rho-related GTP-binding protein RhoB
NUP205	-0.213554	-0.130871	14441000000	9.54445	10.0389	54	67	0	Q92621;U3KPX2;E7ET25;U3KQ97;U3KQ47	Q92621	5	Nuclear pore complex protein Nup205
GPRIN1	-0.212133	0.093425	79658000	7.49261	7.68636	1	2	1.518e-22	Q7Z2K8	Q7Z2K8	1	G protein-regulated inducer of neurite outgrowth 1
RAP2C;RAP2A	-0.211983	-0.393387	383740000	8.29533	8.27033	4	5	5.3339e-32	Q9Y3L5;F6U784	Q9Y3L5;F6U784	2	Ras-related protein Rap-2c
POLDIP2	-0.211465	-0.392724	5823500000	9.32588	9.56887	11	12	3.6949e-91	Q9Y2S7;U3KQJ1	Q9Y2S7;U3KQJ1	2	Polymerase delta-interacting protein 2
PRKACB	-0.211465	-0.329178	2064100000	9.0421	8.98335	4	7	1.3505e-34	P22694;B1APG3;B1APF9;B1APF8;B1APG2;B1APG0;B1APG1;B1APF7;B1APF6	P22694	9	cAMP-dependent protein kinase catalytic subunit beta
PDS5B	-0.211197	-0.27666	2382600000	8.78862	9.24746	18	16	1.7545e-164	Q9NTI5;A9IYQ1	Q9NTI5	2	Sister chromatid cohesion protein PDS5 homolog B
SLC25A10	-0.21093	-0.478849	5503100000	9.34976	9.51395	20	22	5.6786e-166	B4DLN1;Q9UBX3;B4E1E9;I3L1E8;P52815	B4DLN1;Q9UBX3;B4E1E9	5	Mitochondrial dicarboxylate carrier
ZNF609	-0.210897	-0.430625	64321000	6.59622	7.78086	1	1	1.9371e-08	O15014;E7ERY8	O15014;E7ERY8	2	Zinc finger protein 609
SF3A3	-0.210863	-0.284458	9530400000	9.5787	9.7589	13	19	2.0025e-287	Q12874;E7EUT8	Q12874;E7EUT8	2	Splicing factor 3A subunit 3
CTDSPL2	-0.210797	-0.18848	162650000	8.01013	7.78021	1	1	1.3445e-13	Q05D32	Q05D32	1	CTD small phosphatase-like protein 2
RBX1	-0.21068	0.1333	752830000	8.48593	8.65001	10	9	6.3365e-81	P62877	P62877	1	E3 ubiquitin-protein ligase RBX1
SMARCAD1	-0.210529	0.151339	207180000	7.71069	8.1926	2	1	3.5759e-11	Q9H4L7;D6RAY8;F8W9M2	Q9H4L7	3	SWI/SNF-related matrix-associated actin-dependent regulator of chromatin subfamily A containing DEAD/H box 1
RNF170	-0.210196	-0.635338	86529000	7.46195	7.76012	2	3	4.3439e-11	Q96K19;E9PP55	Q96K19;E9PP55	2	RING finger protein 170
UNC84A;SUN1	-0.210095	-0.953104	347170000	8.32247	8.13685	5	2	9.2264e-16	A4D2Q0;E9PHI4;O94901;H0Y742;H0Y6N5;H7C2K3;E7EP45;H7C3X3	A4D2Q0;E9PHI4;O94901;H0Y742;H0Y6N5;H7C2K3;E7EP45	8	SUN domain-containing protein 1
PSAP	-0.210062	0.268913	883130000	8.63196	8.65765	3	7	7.5568e-28	B1AVU8;C9JIZ6;P07602	B1AVU8;C9JIZ6;P07602	3	Proactivator polypeptide;Saposin-A;Saposin-B-Val;Saposin-B;Saposin-C;Saposin-D
HP1BP3	-0.209678	-0.00623147	2263900000	9.15881	8.91509	8	7	1.9224e-58	Q5SSJ5;Q5SWC8;B0QZK4;B0QZK8;B0QZK9	Q5SSJ5;Q5SWC8;B0QZK4	5	Heterochromatin protein 1-binding protein 3
NUP85	-0.209128	-0.115769	4226500000	9.44809	9.15244	9	10	1.0638e-102	Q9BW27;J3KT10;B4DMQ3;J3QL54;B4DPW1;J3QLD4;J3QLV0;J3QLH0;F5H0W7;J3KRC0;J3KTC7;J3KSH3;J3QL91;J3QS63	Q9BW27;J3KT10;B4DMQ3;J3QL54;B4DPW1;J3QLD4	14	Nuclear pore complex protein Nup85
PDCD11	-0.208611	-0.204998	10648000000	9.41434	9.90588	47	55	2.8347e-219	Q14690;S4R3Q4	Q14690	2	Protein RRP5 homolog
SCARB1	-0.208411	-0.163817	2420600000	9.14251	9.01381	7	8	7.234e-25	B7ZKQ9;Q8WTV0;B4DZ71;B3KW46;F8W8N0;F5H4X0;F5H5E8	B7ZKQ9;Q8WTV0;B4DZ71;B3KW46;F8W8N0;F5H4X0	7	Scavenger receptor class B member 1
SLC25A33	-0.208394	-0.206995	258490000	8.1986	8.00221	3	1	7.7882e-12	Q9BSK2;Q96CQ1;F6SDC8;D6RCF5;D6RB26	Q9BSK2	5	Solute carrier family 25 member 33
ALDH5A1	-0.208244	-0.149233	502660000	8.21315	8.53058	2	4	2.6484e-33	P51649;C9J8Q5;F5H328	P51649;C9J8Q5;F5H328	3	Succinate-semialdehyde dehydrogenase, mitochondrial
SAFB2	-0.208028	-0.293412	3488000000	8.9978	9.39672	18	13	6.3323e-130	Q14151;K7ERX3;B4DKG3;K7EQU4	Q14151	4	Scaffold attachment factor B2
MTFR1	-0.207861	-0.0708605	225130000	8.02882	8.07287	1	2	3.6428e-09	Q15390;E5RJS5;H0YBZ4;E5RIB6	Q15390;E5RJS5;H0YBZ4	4	Mitochondrial fission regulator 1
ESYT2	-0.207644	-0.27033	5399900000	9.19813	9.58227	6	12	7.0745e-64	H7BXI1;A0FGR8;F2Z3K9	H7BXI1;A0FGR8	3	Extended synaptotagmin-2
SLC3A2	-0.207228	-0.326082	300150000000	11.3267	10.9442	208	144	0	P08195;F5GZS6;J3KPF3;H0YFS2;F5GZI0;H0YFX4;F5GZR9	P08195;F5GZS6;J3KPF3	7	4F2 cell-surface antigen heavy chain
NES	-0.206645	-0.209412	2166800000	8.7853	9.19223	21	26	3.0752e-192	P48681	P48681	1	Nestin
RAD50	-0.206595	-0.116395	5215400000	9.13618	9.58513	29	23	6.5522e-146	Q92878;E7EN38;E7ESD9;E9PM98;H7C0V2;C9JNH8;H7C0P8	Q92878	7	DNA repair protein RAD50
RRP36	-0.206412	-0.167847	333710000	8.07609	8.33155	2	3	3.2882e-27	Q96EU6;Q9H160;C9J4X5	Q96EU6	3	Ribosomal RNA processing protein 36 homolog
CLPX	-0.206295	-0.350946	5184700000	9.57992	9.14098	17	8	4.1338e-63	O76031;H0YM48;H0YK07	O76031	3	ATP-dependent Clp protease ATP-binding subunit clpX-like, mitochondrial
IGF1R	-0.206295	-0.683831	238090000	7.91299	8.19382	2	3	3.2704e-15	P08069;C9J5X1;H0YMJ5	P08069;C9J5X1	3	Insulin-like growth factor 1 receptor;Insulin-like growth factor 1 receptor alpha chain;Insulin-like growth factor 1 receptor beta chain;Tyrosine-protein kinase receptor
COQ6	-0.206246	-0.572222	765390000	8.61736	8.54538	1	2	2.2267e-11	Q9Y2Z9;G3XA86;G3V434;G3V4A6;G3V2L5	Q9Y2Z9;G3XA86	5	Ubiquinone biosynthesis monooxygenase COQ6
IKBKB	-0.206196	0.123136	44430000	7.11691	7.49611	1	1	0.00033342	O14920;B3KRB7;G3V105	O14920;B3KRB7;G3V105	3	Inhibitor of nuclear factor kappa-B kinase subunit beta
BMS1	-0.206129	-0.315792	3653300000	8.67912	9.50183	17	12	3.0628e-100	Q14692	Q14692	1	Ribosome biogenesis protein BMS1 homolog
WTAP	-0.205497	-0.187559	1064500000	8.6216	8.81028	6	8	5.6239e-109	Q15007	Q15007	1	Pre-mRNA-splicing regulator WTAP
DDX10	-0.205247	-0.0835845	5415800000	8.55532	9.70386	4	11	1.5201e-76	Q13206;E9PIF2	Q13206;E9PIF2	2	Probable ATP-dependent RNA helicase DDX10
PES1	-0.205064	-0.0198431	3870700000	9.33624	9.23091	12	10	1.8499e-41	O00541;B5MCF9;B3KXD6	O00541;B5MCF9	3	Pescadillo homolog
FTSJ3	-0.204881	-0.177001	6167300000	9.42482	9.54502	23	19	7.3732e-288	Q8IY81;J3KS36;J3QSE2	Q8IY81	3	Putative rRNA methyltransferase 3
TFAP2A	-0.204831	1.29107	285650000	8.22626	8.06922	2	1	2.9203e-10	Q96SH1;P05549;C1K3N0;H7C5E5;Q92754;B4DWK3;C9J6N8;C9JXZ2;H7C4N4	Q96SH1;P05549;C1K3N0;H7C5E5	9	Transcription factor AP-2-alpha
C3orf26	-0.204732	0.00748262	1540100000	8.67852	9.02657	6	10	2.1999e-25	Q9BQ75;C9J384;H7C515	Q9BQ75;C9J384	3	Uncharacterized protein C3orf26
NVL	-0.204549	-0.216267	1415300000	8.6807	8.97121	5	13	2.7902e-82	O15381;H0Y8B6;E7ERY0;F8W938;E9PH71;E7EWK7;E9PGD8;C9J6P7	O15381;H0Y8B6;E7ERY0;F8W938	8	Nuclear valosin-containing protein-like
IARS2	-0.2043	-0.446974	9011600000	9.50353	9.76518	20	25	4.9497e-165	Q9NSE4;F6SBX2	Q9NSE4;F6SBX2	2	Isoleucine--tRNA ligase, mitochondrial
DIDO1	-0.20425	-0.44236	1748900000	8.6428	9.11711	17	20	8.3698e-121	Q9BTC0	Q9BTC0	1	Death-inducer obliterator 1
SLTM	-0.204167	-0.131519	2294200000	8.94517	9.15008	13	9	2.4468e-213	Q9NWH9;H7BXE3;H7C3F4;A8K5V8;H0YL55;H0YLE6;H0YMR6;H0YNF3;H0YMW8;H0YLW7;H0YKH2;H0YKU6	Q9NWH9;H7BXE3;H7C3F4	12	SAFB-like transcription modulator
SRRM2	-0.203718	-0.0341012	27077000000	9.97186	10.2481	89	56	0	Q9UQ35;I3L4D8;I3L182;I3L1I8;I3L3Q8;I3L1C0;I3L0N7;I3L4U6	Q9UQ35	8	Serine/arginine repetitive matrix protein 2
CNP	-0.203286	-0.235688	2366600000	9.10575	9.03782	10	6	4.1225e-141	P09543;B4DFN6;K7ERC4;K7ERZ0;C9K0L8;K7EN66	P09543;B4DFN6	6	2,3-cyclic-nucleotide 3-phosphodiesterase
FASTKD5	-0.202755	-0.000663834	205330000	8.16071	7.78211	3	2	4.574e-09	Q7L8L6	Q7L8L6	1	FAST kinase domain-containing protein 5
LMNB1	-0.202738	-0.265709	33765000000	10.2346	10.2202	62	59	0	P20700;E9PBF6	P20700;E9PBF6	2	Lamin-B1
WAC	-0.202738	-0.224402	548310000	8.06311	8.63617	1	4	6.8315e-07	Q9BTA9	Q9BTA9	1	WW domain-containing adapter protein with coiled-coil
MACROD1	-0.202672	-0.219505	429420000	8.39602	8.25653	4	1	3.285e-34	Q9BQ69	Q9BQ69	1	O-acetyl-ADP-ribose deacetylase MACROD1
INCENP	-0.202605	-0.165418	574020000	8.17696	8.62708	3	6	1.5314e-27	Q9NQS7;E9PM67	Q9NQS7	2	Inner centromere protein
MCM3AP	-0.202356	-0.199885	318110000	7.08257	8.48575	1	7	6.7248e-33	O60318	O60318	1	80 kDa MCM3-associated protein
ATAD3A	-0.20219	-0.358288	17386000000	10.0851	9.7177	19	24	8.3693e-172	Q9NVI7;H0Y2W2;Q5SV16;A6NFL3	Q9NVI7;H0Y2W2	4	ATPase family AAA domain-containing protein 3A
MRPS27	-0.201991	-0.154699	5586700000	9.08732	9.63988	9	11	3.2478e-133	B4DRT2;Q92552;G5EA06;D6RH20;D6RJC7;E5RJ73	B4DRT2;Q92552;G5EA06;D6RH20	6	28S ribosomal protein S27, mitochondrial
STAU1	-0.201941	0.436268	119710000	7.55465	7.92347	1	2	7.8292e-06	O95793;Q5JW30;Q5JW28;F6UDC6	O95793;Q5JW30	4	Double-stranded RNA-binding protein Staufen homolog 1
NOP14	-0.201875	-0.142226	1439300000	8.59199	9.02057	5	10	9.5986e-62	P78316;E9PFK5	P78316;E9PFK5	2	Nucleolar protein 14
RMND1	-0.201029	-0.192101	199360000	8.15345	7.75576	4	2	1.5395e-11	Q9NWS8;Q5SZ82	Q9NWS8;Q5SZ82	2	Required for meiotic nuclear division protein 1 homolog
SNW1	-0.200714	-0.0392214	5268500000	9.13258	9.59234	6	14	6.3458e-241	Q13573;G3V3A4;G3V4X8;G3V5R3	Q13573;G3V3A4;G3V4X8	4	SNW domain-containing protein 1
GLYR1	-0.200647	-0.240469	1665300000	8.82205	9.00065	7	8	2.1121e-67	Q49A26;K7EMM8;K7EQB2;K7ELL0	Q49A26;K7EMM8	4	Putative oxidoreductase GLYR1
CHCHD2P9;CHCHD2	-0.199868	-0.388658	1237400000	8.81343	8.76839	3	2	4.1072e-147	Q5T1J5;Q9Y6H1	Q5T1J5;Q9Y6H1	2	Putative coiled-coil-helix-coiled-coil-helix domain-containing protein CHCHD2P9, mitochondrial;Coiled-coil-helix-coiled-coil-helix domain-containing protein 2, mitochondrial
PTDSS2	-0.199786	-0.41325	514910000	8.62552	7.96716	4	4	6.7893e-51	Q9BVG9;E9PLE4;E9PS47	Q9BVG9;E9PLE4;E9PS47	3	Phosphatidylserine synthase 2
STXBP3	-0.199703	0.844386	459690000	8.52799	8.08782	2	2	4.2375e-10	O00186	O00186	1	Syntaxin-binding protein 3
NUP210	-0.199222	-0.195054	13639000000	9.50467	10.0188	40	48	2.6873e-272	Q8TEM1	Q8TEM1	1	Nuclear pore membrane glycoprotein 210
HNRNPU	-0.199206	-0.155052	108630000000	10.7061	10.7619	93	76	0	Q00839;Q5RI18	Q00839	2	Heterogeneous nuclear ribonucleoprotein U
PASK	-0.199023	-0.735644	154240000	6.42178	8.1807	1	2	4.0211e-06	Q96RG2;F5GYW7;B7Z7V7;H7C0L7;C9J1Z3	Q96RG2;F5GYW7;B7Z7V7;H7C0L7;C9J1Z3	5	PAS domain-containing serine/threonine-protein kinase
SLC7A5	-0.198759	-0.301782	35394000000	10.2778	10.2158	36	33	2.3128e-134	Q01650;Q9UM01;G3V4Z6;H0YJ95	Q01650	4	Large neutral amino acids transporter small subunit 1
HUS1	-0.198593	-0.215111	190060000	8.01536	7.9368	2	3	4.379e-25	O60921;B4DFI9;C9JCK8;C9JA95;H7C272	O60921;B4DFI9	5	Checkpoint protein HUS1
NSF	-0.198576	-0.113864	4646900000	9.32703	9.402	17	11	3.6929e-104	P46459;I3L0N3;B4DFA2;K7EQD6;I3L2G1;I3L0L3;I3L4Q9;I3L338	P46459;I3L0N3;B4DFA2	8	Vesicle-fusing ATPase
TOP2B	-0.198295	-0.150817	4945200000	9.07998	9.57322	21	11	1.7087e-115	Q02880;E9PCY5;B4DLV2;H7BZ82	Q02880;E9PCY5	4	DNA topoisomerase 2-beta;DNA topoisomerase 2
BAZ1B	-0.198113	-0.193486	8693000000	9.22696	9.8455	38	24	4.837e-280	Q9UIG0	Q9UIG0	1	Tyrosine-protein kinase BAZ1B
TSG101	-0.197534	0.101516	843740000	8.57893	8.66698	2	6	4.0742e-28	Q99816;F5H442	Q99816;F5H442	2	Tumor susceptibility gene 101 protein
MALSU1	-0.19717	-0.0774672	79301000	7.61743	7.57818	1	2	1.8783e-12	Q96EH3	Q96EH3	1	Mitochondrial assembly of ribosomal large subunit protein 1
UBXN4	-0.196707	-0.271113	506240000	8.68286	7.38828	6	1	2.95e-27	Q92575;C9JLR4;Q6PJ80;F8WB86	Q92575	4	UBX domain-containing protein 4
UNC50	-0.196558	-0.2712	276270000	7.93244	8.28028	4	6	6.2618e-58	J3KQ47;Q53HI1	J3KQ47;Q53HI1	2	Protein unc-50 homolog
SNRPB2	-0.196211	-0.424107	2624400000	8.75413	9.31317	5	9	3.1458e-37	P08579	P08579	1	U2 small nuclear ribonucleoprotein B
PTCD3	-0.196145	-0.265414	3266200000	9.14217	9.2739	9	15	1.1209e-77	Q96EY7;B4DF73;B8ZZQ4	Q96EY7	3	Pentatricopeptide repeat-containing protein 3, mitochondrial
SPEN	-0.19593	-0.514346	380870000	7.79318	8.50346	7	8	5.7489e-60	Q96T58;H0Y5U7	Q96T58	2	Msx2-interacting protein
INTS7	-0.195781	0.0831111	411710000	8.32724	8.29942	9	7	1.7502e-41	Q9NVH2	Q9NVH2	1	Integrator complex subunit 7
DHX37	-0.195599	-0.137441	1957600000	8.12169	9.26131	7	16	2.3346e-60	Q8IY37;F5H3Y4	Q8IY37;F5H3Y4	2	Probable ATP-dependent RNA helicase DHX37
MRPL15	-0.195566	-0.416057	2138100000	8.9524	9.09409	11	18	1.8699e-81	Q9P015;E5RHF4;E5RIZ4	Q9P015;E5RHF4	3	39S ribosomal protein L15, mitochondrial
GLE1	-0.195484	-0.259686	282430000	7.98374	8.26975	5	5	7.939e-47	Q53GS7;B3KMG0	Q53GS7;B3KMG0	2	Nucleoporin GLE1
PISD	-0.195467	-0.859981	229700000	8.07525	8.04446	4	2	2.6868e-06	Q9UG56;H0Y7P7;B1AKM6;B1AKM8	Q9UG56;H0Y7P7;B1AKM6;B1AKM8	4	Phosphatidylserine decarboxylase proenzyme;Phosphatidylserine decarboxylase alpha chain;Phosphatidylserine decarboxylase beta chain
DNAJB12	-0.195335	-0.396024	1348300000	8.55195	8.99645	4	8	7.2384e-66	J3KPS0;Q9NXW2;V9GYN7;V9GY70	J3KPS0;Q9NXW2;V9GYN7	4	DnaJ homolog subfamily B member 12
RBBP4	-0.195302	0.0743684	1105100000	8.71741	8.76599	3	2	1.7062e-51	Q09028;H0YF10;H0YDK2;H0YCT5;B4DRT0;H0YEU5;E9PNS6;E9PIC4;E9PNS2;C9JPP3	Q09028;H0YF10;H0YDK2;H0YCT5	10	Histone-binding protein RBBP4
EBNA1BP2	-0.195203	-0.275786	8436700000	9.79924	9.33007	14	11	8.127e-106	H7C2Q8;Q99848	H7C2Q8;Q99848	2	Probable rRNA-processing protein EBP2
TMED4	-0.195187	-0.450084	1785300000	8.81418	9.05438	7	6	2.7569e-86	Q7Z7H5;F8W7F7	Q7Z7H5	2	Transmembrane emp24 domain-containing protein 4
CCDC43	-0.195005	0.323658	1270000000	8.36749	9.01578	3	5	1.6425e-47	Q86WV7;Q96MW1;K7ER24	Q86WV7;Q96MW1;K7ER24	3	Coiled-coil domain-containing protein 43
RBM19	-0.19484	-0.184474	1018000000	8.36912	8.89434	5	8	1.7544e-40	Q9Y4C8;H0YIL2	Q9Y4C8	2	Probable RNA-binding protein 19
EPB41	-0.194229	0.129481	330790000	8.08643	8.31967	3	3	4.6971e-30	P11171;E9PEW9	P11171;E9PEW9	2	Protein 4.1
POLR2H	-0.194179	-0.172555	1943400000	9.10394	8.82802	13	9	3.2823e-64	P52434;C9JLU1;C9JBJ6;C9JCU7;C9J413;C9JUA8	P52434;C9JLU1;C9JBJ6;C9JCU7	6	DNA-directed RNA polymerases I, II, and III subunit RPABC3
SLC29A1	-0.194163	-0.143883	1139000000	8.71399	8.79336	13	11	1.4178e-65	B3KQV7;Q99808	B3KQV7;Q99808	2	Equilibrative nucleoside transporter 1
TPI1	-0.193503	-0.0115443	55728000000	10.419	10.4696	69	53	0	P60174;U3KPZ0;U3KQF3;U3KPS5	P60174	4	Triosephosphate isomerase
ITGA11	-0.19342	0.0717627	173760000	7.92835	7.94923	2	1	0.0098683	Q9UKX5	Q9UKX5	1	Integrin alpha-11
URB1	-0.193387	-0.128614	1263100000	8.18096	9.04587	8	19	1.266e-82	O60287	O60287	1	Nucleolar pre-ribosomal-associated protein 1
MTDH	-0.193272	-0.306538	5231100000	9.0929	9.60126	11	13	6.0717e-275	Q86UE4;E5RJU9;H0YB56;H0YBJ8	Q86UE4;E5RJU9	4	Protein LYRIC
NPR1	-0.193272	-0.505308	319070000	7.50888	8.45756	1	4	3.1687e-13	P16066	P16066	1	Atrial natriuretic peptide receptor 1
NUDT16L1	-0.193123	0.0067647	1191900000	8.91132	8.57591	12	9	5.8419e-70	Q9BRJ7;K7EIN2;K7ENA3	Q9BRJ7;K7EIN2;K7ENA3	3	Protein syndesmos
UGGT1	-0.193123	-0.207528	7523900000	9.26212	9.75552	40	36	2.3815e-287	Q9NYU2;H7BZG0	Q9NYU2	2	UDP-glucose:glycoprotein glucosyltransferase 1
MRM1	-0.192843	-0.356735	728680000	8.7148	8.32247	4	2	7.6113e-08	Q6IN84;K7EJT9	Q6IN84;K7EJT9	2	rRNA methyltransferase 1, mitochondrial
SMARCA5	-0.192612	-0.160911	22350000000	9.89033	10.1638	45	49	6.2405e-287	O60264	O60264	1	SWI/SNF-related matrix-associated actin-dependent regulator of chromatin subfamily A member 5
GNE	-0.192414	0.0812032	1322400000	8.70401	8.91199	3	5	1.5053e-35	Q9Y223;H0YFA7	Q9Y223;H0YFA7	2	Bifunctional UDP-N-acetylglucosamine 2-epimerase/N-acetylmannosamine kinase;UDP-N-acetylglucosamine 2-epimerase;N-acetylmannosamine kinase
PSMB6	-0.191986	-0.0758697	5424300000	9.46805	9.39555	3	8	2.6098e-38	P28072;I3L3X7	P28072	2	Proteasome subunit beta type-6
WDR3	-0.191953	-0.140078	1862800000	8.83232	9.07302	10	11	9.8518e-48	Q9UNX4;Q6PDA5	Q9UNX4	2	WD repeat-containing protein 3
MRPL37	-0.191788	-0.488714	3134600000	8.8411	9.38757	3	8	4.7223e-60	Q9BZE1;S4R369;A6NHR2;H0Y4J2	Q9BZE1;S4R369	4	39S ribosomal protein L37, mitochondrial
STOM	-0.191673	-0.532303	6629100000	9.48466	9.55346	22	21	1.725e-214	P27105;B4E2V5	P27105;B4E2V5	2	Erythrocyte band 7 integral membrane protein
MRPL38	-0.191508	-0.734875	1184800000	8.757	8.78766	3	6	1.5057e-17	Q96DV4;B3KN96	Q96DV4;B3KN96	2	39S ribosomal protein L38, mitochondrial
DAB2	-0.191442	-0.343183	368930000	7.70714	8.5024	4	5	1.9265e-19	P98082;D6RFF7;D6RIA5;D6REB1;D6RGZ1	P98082	5	Disabled homolog 2
SMPD4	-0.191343	-0.175436	1801200000	9.08279	8.77171	8	10	1.0176e-88	H7BXF4;Q9NXE4;B4DM23;H7C1Q6;G8JLC4;B4DQ31;B4DWK7;B4E0L6;H7C0W5;H7C235;H7C2J2;H7C2E2;C9J647;F2Z2W5;F2Z2I0;F8WF03	H7BXF4;Q9NXE4;B4DM23;H7C1Q6;G8JLC4;B4DQ31;B4DWK7;B4E0L6;H7C0W5	16	Sphingomyelin phosphodiesterase 4
MIPEP	-0.190553	-0.589572	1158500000	8.86765	8.6245	4	5	1.2317e-14	Q99797	Q99797	1	Mitochondrial intermediate peptidase
MYO9B	-0.190487	0.0694272	119350000	7.5163	7.93713	3	5	3.2853e-31	M0R0P8;Q13459;M0R300;M0QZY4	M0R0P8;Q13459;M0R300	4	Unconventional myosin-IXb
SF3B4	-0.190042	-0.315253	1092500000	8.79244	8.67437	5	1	8.2636e-28	Q15427;Q5SZ64	Q15427	2	Splicing factor 3B subunit 4
FAM207A	-0.18996	-0.094911	590690000	8.6637	8.11294	2	3	1.2817e-22	Q9NSI2;C9JJU7	Q9NSI2	2	Protein FAM207A
AIFM1	-0.189713	-0.270121	12089000000	9.85777	9.68861	26	28	4.8601e-199	O95831;E9PMA0	O95831	2	Apoptosis-inducing factor 1, mitochondrial
BOD1L1	-0.189368	-0.235637	563720000	8.3539	8.52871	16	11	2.8425e-131	Q8NFC6;H0Y9Y2;Q96IK1;H7C5I4;C9J8U9	Q8NFC6	5	Biorientation of chromosomes in cell division protein 1-like 1
RTCD1	-0.189088	0.237564	4879900000	8.64073	9.64765	3	7	1.0728e-87	O00442;A6NIC1	O00442	2	RNA 3-terminal phosphate cyclase
TMEM126A	-0.189072	-0.335717	1159600000	8.70345	8.81586	9	10	1.0094e-75	Q9H061;E9PI90;E9PIH8	Q9H061;E9PI90	3	Transmembrane protein 126A
HTATIP2	-0.188841	-0.343934	2377400000	9.30003	8.5821	5	6	9.9942e-26	Q9BUP3;E9PI87	Q9BUP3;E9PI87	2	Oxidoreductase HTATIP2
FNBP4	-0.188726	-0.30308	424490000	8.46465	8.12379	16	1	5.5625e-76	Q8N3X1	Q8N3X1	1	Formin-binding protein 4
SRRM1	-0.188644	0.0612924	2127000000	8.45605	9.26512	7	5	1.8456e-35	E9PCT1;A9Z1X7;Q8IYB3;M0R088;M0QXG5;M0R1E7	E9PCT1;A9Z1X7;Q8IYB3;M0R088;M0QXG5;M0R1E7	6	Serine/arginine repetitive matrix protein 1
POP1	-0.188578	-0.0555463	4202000000	9.1003	9.46867	13	20	2.6554e-215	Q99575;E5RK39	Q99575	2	Ribonucleases P/MRP protein subunit POP1
STOML2	-0.188348	-0.380859	3271200000	9.18997	9.23616	9	11	1.5364e-239	Q9UJZ1;B4E1K7;F2Z2I8	Q9UJZ1;B4E1K7	3	Stomatin-like protein 2
CLP1	-0.188069	0.0216219	222860000	7.95702	8.12153	1	2	1.5911e-05	E9PL17;Q92989	E9PL17;Q92989	2	Polyribonucleotide 5-hydroxyl-kinase Clp1
EXOC8	-0.187987	0.105812	308190000	7.74221	8.40303	1	2	1.2119e-11	Q8IYI6	Q8IYI6	1	Exocyst complex component 8
SFPQ	-0.187576	-0.23265	52205000000	10.3987	10.4339	51	54	0	P23246;H0Y9K7	P23246	2	Splicing factor, proline- and glutamine-rich
C11orf10	-0.187526	-0.319208	187180000	6.25515	8.26806	1	5	0.0012922	P61165;F5GWH5	P61165;F5GWH5	2	UPF0197 transmembrane protein C11orf10
TAP1	-0.187461	-0.474031	1622100000	8.98476	8.81727	9	7	2.7449e-105	Q03518;F5H648	Q03518;F5H648	2	Antigen peptide transporter 1
C5orf24	-0.187329	-0.293713	110560000	7.79824	7.67867	3	2	2.005e-24	Q7Z6I8;H0YAE0	Q7Z6I8;H0YAE0	2	UPF0461 protein C5orf24
RAD1	-0.186951	0.0893625	647630000	8.59244	8.4089	6	3	3.4022e-13	O60671	O60671	1	Cell cycle checkpoint protein RAD1
GNB1	-0.186886	-0.269843	9635800000	9.59958	9.75271	14	14	7.8204e-220	P62873;F6UT28;B1AKQ8;F6X3N5;P16520;E9PCP0;F5H0S8;F5H100;F5H8J8	P62873;F6UT28;B1AKQ8;F6X3N5	9	Guanine nucleotide-binding protein G(I)/G(S)/G(T) subunit beta-1
BLOC1S3	-0.186787	-2.26306	272380000	8.21722	8.03137	1	2	0.00011324	Q6QNY0;K7EN58	Q6QNY0;K7EN58	2	Biogenesis of lysosome-related organelles complex 1 subunit 3
CLTA	-0.186459	0.184978	485200000	8.11707	8.54932	2	4	5.6419e-14	P09496;F8WF69;C9J8P9	P09496;F8WF69;C9J8P9	3	Clathrin light chain A
ABCD1	-0.186229	-0.0957587	2613600000	9.04677	9.17606	5	7	8.0438e-128	P33897;H0Y7L9;A6NEP8	P33897	3	ATP-binding cassette sub-family D member 1
ISOC2	-0.186131	-0.319532	574390000	8.56972	8.30769	5	5	5.3079e-85	Q96AB3;K7EKW4;K7ENV7	Q96AB3;K7EKW4;K7ENV7	3	Isochorismatase domain-containing protein 2, mitochondrial
SMCHD1	-0.185852	-0.09562	4875400000	9.18013	9.52651	25	30	5.6776e-254	A6NHR9;J3KTL8;J3QSH1;J3KRK8	A6NHR9;J3KTL8	4	Structural maintenance of chromosomes flexible hinge domain-containing protein 1
NDUFB7	-0.185802	-0.206895	106500000	7.91461	7.38646	7	3	4.2336e-27	P17568	P17568	1	NADH dehydrogenase [ubiquinone] 1 beta subcomplex subunit 7
NCL	-0.18531	-0.0483675	97289000000	10.6602	10.7123	112	69	0	P19338;H7BY16	P19338;H7BY16	2	Nucleolin
EXOC2	-0.184982	-0.0231672	465340000	8.42948	8.29338	2	1	3.8336e-26	Q96KP1;G8JLK9	Q96KP1;G8JLK9	2	Exocyst complex component 2
PPP1R10	-0.184523	-0.316384	3052400000	8.92224	9.34563	10	18	5.164e-64	Q96QC0	Q96QC0	1	Serine/threonine-protein phosphatase 1 regulatory subunit 10
BPTF	-0.184375	-0.151538	962410000	8.02906	8.93221	8	17	5.8159e-132	Q12830;E7ETD6;F5GXF5;J3QQK4;E9PE19;J3QQQ8;J3KSK9;J3KSY0	Q12830;E7ETD6;F5GXF5	8	Nucleosome-remodeling factor subunit BPTF
POLR1B	-0.184343	-0.0530895	2203400000	8.54691	9.26743	5	14	3.2653e-63	F5GZX4;Q9H9Y6;F8W898;F5H643;C9JS83;C9JJG2;F8WCS3;F8WBB9;F8WAK7;F8WDS4;H7C0D9	F5GZX4;Q9H9Y6;F8W898;F5H643	11	DNA-directed RNA polymerase;DNA-directed RNA polymerase I subunit RPA2
GET4	-0.184261	-0.0369254	593410000	8.22274	8.62982	3	4	3.9604e-35	Q7L5D6;C9JHN8;C9JPA8;C9JY46	Q7L5D6	4	Golgi to ER traffic protein 4 homolog
XAB2	-0.184113	-0.108612	1188000000	8.83925	8.69671	7	7	2.6639e-64	Q9HCS7;F5H315	Q9HCS7;F5H315	2	Pre-mRNA-splicing factor SYF1
COIL	-0.184064	-0.399293	1430500000	8.98945	8.65751	8	4	6.6972e-111	P38432	P38432	1	Coilin
CCAR1	-0.183638	-0.228672	4154200000	9.08654	9.4674	23	13	1.032e-95	Q8IX12;F5H2E6;F5H1H2;F5H3E1;H0YFJ7	Q8IX12;F5H2E6;F5H1H2;F5H3E1	5	Cell division cycle and apoptosis regulator protein 1
LEMD3	-0.182852	-0.44438	1631900000	8.76009	9.02379	7	13	3.5281e-110	Q9Y2U8	Q9Y2U8	1	Inner nuclear membrane protein Man1
IMUP	-0.182704	-0.286058	89223000	7.49431	7.76352	1	1	6.2673e-58	Q9GZP8	Q9GZP8	1	Immortalization up-regulated protein
OGDH	-0.182279	-0.287043	11127000000	9.47325	9.91135	34	33	1.045e-292	E9PCR7;E9PDF2;Q02218;F5H801;E9PFG7;Q9ULD0;C9J4G7	E9PCR7;E9PDF2;Q02218;F5H801;E9PFG7	7	2-oxoglutarate dehydrogenase, mitochondrial
TMEM214	-0.182033	-0.428877	1883200000	8.91587	9.02502	4	6	3.0051e-30	Q6NUQ4;H7C008;H7C085;H7C0H8;H7BZI0	Q6NUQ4	5	Transmembrane protein 214
NUDT19	-0.181837	-0.279091	241680000	8.24435	7.82058	2	1	1.3274e-05	A8MXV4	A8MXV4	1	Nucleoside diphosphate-linked moiety X motif 19, mitochondrial
RAP2B	-0.181771	-0.354612	120690000	7.98285	7.39028	4	1	8.7203e-32	P61225	P61225	1	Ras-related protein Rap-2b
RAI1	-0.181673	-0.527637	30043000	6.87957	7.35149	2	2	3.9324e-24	Q7Z5J4;E7EVZ3;A8MXE8	Q7Z5J4;E7EVZ3	3	Retinoic acid-induced protein 1
POLR2A	-0.181133	-0.0475323	4734000000	9.12499	9.53156	27	37	1.5241e-280	P24928;Q6NX41	P24928	2	DNA-directed RNA polymerase II subunit RPB1
TBC1D10B	-0.180332	0.032524	438210000	8.08821	8.49926	3	5	2.8256e-31	Q4KMP7	Q4KMP7	1	TBC1 domain family member 10B
CCDC137	-0.18025	-0.25627	898160000	8.67136	8.63241	3	4	1.8497e-32	I3L0U5;Q6PK04	I3L0U5;Q6PK04	2	Coiled-coil domain-containing protein 137
H1FX	-0.179956	0.238787	6019600000	9.25717	9.62446	10	15	9.0223e-74	Q92522	Q92522	1	Histone H1x
NOA1	-0.17994	-0.218279	410360000	8.08533	8.46037	1	6	1.2708e-30	Q8NC60	Q8NC60	1	Nitric oxide-associated protein 1
TIMM17B	-0.179564	-0.781008	148090000	6.84685	8.1494	1	4	5.741e-20	V9GYS0;O60830;V9GYU0	V9GYS0;O60830	3	Mitochondrial import inner membrane translocase subunit Tim17-B
NCOR1	-0.179547	0.0143553	876570000	8.22008	8.85161	14	12	4.451e-80	O75376;E7EVK1;B4DJ25;J3KS51;E7EW50;E7EVU5;C9JAP0;Q9H4R4	O75376	8	Nuclear receptor corepressor 1
EMG1	-0.179368	-0.0586383	7493900000	9.50725	9.63127	20	11	5.6403e-102	Q92979;V9GYP5	Q92979;V9GYP5	2	Ribosomal RNA small subunit methyltransferase NEP1
DDRGK1	-0.179351	0.117163	591310000	8.51741	8.41855	3	2	2.2781e-74	Q96HY6	Q96HY6	1	DDRGK domain-containing protein 1
PCNA	-0.178763	0.0382958	28533000000	10.0701	10.2248	15	23	1.4092e-173	P12004	P12004	1	Proliferating cell nuclear antigen
MT-ND5	-0.178616	-0.192348	1357500000	8.88908	8.76557	3	4	2.2212e-40	P03915	P03915	1	NADH-ubiquinone oxidoreductase chain 5
USP39	-0.178502	-0.172555	5163600000	9.4774	9.33478	12	18	1.4203e-177	Q53GS9;B9A018;F8WC91;C9JIU2	Q53GS9;B9A018	4	U4/U6.U5 tri-snRNP-associated protein 2
HIST1H2BD;HIST1H2BC;HIST2H2BF;HIST1H2BH;HIST1H2BN;HIST1H2BM;HIST1H2BL	-0.178175	-0.187724	178880000000	11.0486	10.8264	116	100	0	U3KQK0;P58876;P62807;Q5QNW6;Q93079;Q99877;Q99879;B4DR52;Q99880;Q96A08	U3KQK0;P58876;P62807;Q5QNW6;Q93079;Q99877;Q99879;B4DR52;Q99880	10	Histone H2B type 1-D;Histone H2B type 1-C/E/F/G/I;Histone H2B type 2-F;Histone H2B type 1-H;Histone H2B type 1-N;Histone H2B type 1-M;Histone H2B;Histone H2B type 1-L
SART3	-0.17811	-0.0211747	5577100000	9.34676	9.52569	16	13	4.4022e-219	Q15020;B7ZKM0;F8VV04;F8W667;F8VZM2;H0YHU8;F8VVK9	Q15020;B7ZKM0;F8VV04	7	Squamous cell carcinoma antigen recognized by T-cells 3
SGPL1	-0.178012	-0.44971	1292000000	8.83865	8.77984	7	4	4.2192e-36	O95470;H7BXL7;H0Y3V8	O95470	3	Sphingosine-1-phosphate lyase 1
DDX54	-0.17798	-0.118884	3041200000	9.09029	9.25773	11	15	1.2836e-90	Q8TDD1;F8VRX4;H0YHH7	Q8TDD1;F8VRX4	3	ATP-dependent RNA helicase DDX54
APITD1	-0.177963	0.303459	6654600	6.59959	6.4277	1	1	4.1969e-06	Q8N2Z9;R4GMN7	Q8N2Z9;R4GMN7	2	Centromere protein S
PAPD5	-0.177637	-0.189993	296550000	7.79906	8.36845	1	3	6.5297e-20	H3BQM0;E9PC61;Q8NDF8	H3BQM0;E9PC61;Q8NDF8	3	PAP-associated domain-containing protein 5
PAF1	-0.177621	-0.163769	2927400000	9.19882	9.1293	10	12	4.0538e-76	Q8N7H5;M0QX35;F8W9Q2;B4DGJ5	Q8N7H5;M0QX35;F8W9Q2;B4DGJ5	4	RNA polymerase II-associated factor 1 homolog
GFM1	-0.177555	-0.207078	8777800000	9.57604	9.69986	21	22	2.2112e-122	Q96RP9;C9IZ01;F8WAU4;C9JA25	Q96RP9;C9IZ01;F8WAU4	4	Elongation factor G, mitochondrial
MYOF	-0.177441	-0.555948	16647000000	9.80459	10.0116	87	85	0	F8W8J4;Q9NZM1;C9JCN0;H0YD14;O75923	F8W8J4;Q9NZM1;C9JCN0;H0YD14	5	Myoferlin
SMARCC2	-0.177376	-0.306787	2264400000	8.91969	9.15631	23	10	0	Q8TAQ2;F8VXC8;F8VZW6	Q8TAQ2;F8VXC8	3	SWI/SNF complex subunit SMARCC2
LAS1L	-0.177327	-0.0565662	1831900000	8.82941	9.06322	11	12	5.1057e-275	Q9Y4W2	Q9Y4W2	1	Ribosomal biogenesis protein LAS1L
SNRNP200	-0.177327	-0.0696335	23718000000	9.96472	10.1613	88	102	0	O75643;C9JAQ9;B4E0P5	O75643	3	U5 small nuclear ribonucleoprotein 200 kDa helicase
ARHGEF11	-0.177197	0.27011	140770000	8.07405	7.34584	1	1	0.00041381	O15085	O15085	1	Rho guanine nucleotide exchange factor 11
EXOSC4	-0.177066	-0.201543	1710500000	8.72032	9.07383	7	9	8.3723e-86	Q9NPD3;E9PPI9;E9PI41	Q9NPD3;E9PPI9	3	Exosome complex component RRP41
SMU1	-0.176935	-0.173986	5495300000	9.21492	9.58602	14	19	4.5988e-127	Q2TAY7;B4E3L0	Q2TAY7;B4E3L0	2	WD40 repeat-containing protein SMU1
MED30;MED30S	-0.176903	-0.306217	180590000	7.77906	8.08084	2	4	9.75e-16	Q96HR3;C6GKU9	Q96HR3;C6GKU9	2	Mediator of RNA polymerase II transcription subunit 30
ANKFY1	-0.176381	0.103531	1309000000	8.02522	9.0803	3	10	1.3205e-42	Q9P2R3;K7EPT2;I3L3P8	Q9P2R3	3	Ankyrin repeat and FYVE domain-containing protein 1
EEA1	-0.176348	-0.307376	2236300000	8.76975	9.2169	20	11	3.464e-94	Q15075	Q15075	1	Early endosome antigen 1
CHD7	-0.175631	-0.13695	287740000	7.78695	8.35509	4	7	1.2241e-44	Q9P2D1;Q8TD26;C9JFU2;H7C294	Q9P2D1	4	Chromodomain-helicase-DNA-binding protein 7
ZMYM4	-0.175175	0.052555	170100000	8.00355	7.84058	5	4	1.4224e-31	Q5VZL5;H7C1I7	Q5VZL5;H7C1I7	2	Zinc finger MYM-type protein 4
AK3	-0.174426	-0.701154	230190000	7.96128	8.14214	3	2	1.0278e-20	Q9UIJ7	Q9UIJ7	1	GTP:AMP phosphotransferase, mitochondrial
UBXN8	-0.174149	-0.324455	50771000	7.43773	7.3687	1	1	6.5169e-33	O00124	O00124	1	UBX domain-containing protein 8
HIST2H2AA3;HIST2H2AC	-0.173466	-0.275297	801490000	8.66552	8.52964	8	11	0	Q6FI13;Q16777	Q6FI13;Q16777	2	Histone H2A type 2-A;Histone H2A type 2-C
FDXR	-0.173433	0.0193461	347690000	8.36896	8.05626	1	2	8.7639e-23	P22570;J3QQX3;G3V0F2;J3QKZ8	P22570;J3QQX3;G3V0F2	4	NADPH:adrenodoxin oxidoreductase, mitochondrial
ARHGEF12	-0.173075	0.713784	111400000	7.37829	7.94202	1	2	7.3957e-08	Q9NZN5;E9PMR6	Q9NZN5;E9PMR6	2	Rho guanine nucleotide exchange factor 12
DDX39A;DDX39	-0.173026	-0.243694	1918800000	8.97382	8.99001	4	3	3.3002e-116	O00148;B1Q2N1;K7EQN7;K7EPJ3;K7EN69;K7EN25;E7EMX2;F6SXL5;F6S2B7;F6U6E2;K7EIL8;K7EL56;F6QWI5;K7ENP6	O00148;B1Q2N1;K7EQN7	14	ATP-dependent RNA helicase DDX39A
MIA3	-0.172913	-0.200763	1106200000	8.65439	8.81621	19	16	7.2741e-178	Q5JRA6;G8JLC6;H7BY50;H7C0T4	Q5JRA6;G8JLC6;H7BY50	4	Melanoma inhibitory activity protein 3
ARFGEF2	-0.17249	-0.779398	274270000	7.54865	8.37822	2	3	1.534e-25	Q9Y6D5	Q9Y6D5	1	Brefeldin A-inhibited guanine nucleotide-exchange protein 2
GATAD2B	-0.172409	-0.122994	3278800000	9.16557	9.2588	13	11	1.8635e-188	Q8WXI9	Q8WXI9	1	Transcriptional repressor p66-beta
SRRT	-0.172083	-0.0906186	7259800000	9.34823	9.70159	24	21	5.2349e-271	Q9BXP5;H7C3A1;H7C1K0;H7C0U8	Q9BXP5;H7C3A1	4	Serrate RNA effector molecule homolog
MAGOHB	-0.172035	-0.256942	3470900000	9.40338	8.97288	15	10	1.2502e-80	Q96A72;A6NEC0;F5H6P7;F5H6N1;F5H3U9;F5H124	Q96A72;A6NEC0;F5H6P7;F5H6N1	6	Protein mago nashi homolog 2
STX8	-0.171953	-0.56077	267860000	8.04782	8.19376	3	5	5.5894e-101	Q9UNK0;K7EQB1;I3L305	Q9UNK0;K7EQB1;I3L305	3	Syntaxin-8
DNAJA3	-0.171921	-0.27432	6959000000	9.3505	9.67374	12	14	2.0643e-72	Q96EY1;E7ES32;I3L1T6	Q96EY1;E7ES32	3	DnaJ homolog subfamily A member 3, mitochondrial
PPP1CB	-0.171498	-0.126502	3208800000	9.06539	9.31095	4	3	2.6858e-158	P62140;E7ETD8;C9JP48;C9J9S3	P62140;E7ETD8;C9JP48;C9J9S3	4	Serine/threonine-protein phosphatase PP1-beta catalytic subunit;Serine/threonine-protein phosphatase
CDK13	-0.171238	0.0661237	221560000	7.34011	8.30033	2	2	1.0175e-45	Q14004	Q14004	1	Cyclin-dependent kinase 13
MTA2;DKFZp686F2281	-0.171157	-0.131819	11168000000	9.67844	9.80612	32	24	8.6384e-231	O94776;Q68DB1;D6W5A2;F8VSM3;H7C3F3	O94776;Q68DB1	5	Metastasis-associated protein MTA2
PPP1R12B	-0.170849	-0.0263226	10945000	6.73493	6.7414	1	1	3.1979e-07	O60237	O60237	1	Protein phosphatase 1 regulatory subunit 12B
SMARCB1	-0.170686	-0.092617	2413000000	8.99168	9.15594	3	5	1.7518e-47	G5E975;Q12824;B5MCL5;C9JTA6	G5E975;Q12824;B5MCL5;C9JTA6	4	SWI/SNF-related matrix-associated actin-dependent regulator of chromatin subfamily B member 1
DPM3	-0.170199	-0.236469	377790000	6.60244	8.57263	2	3	1.1548e-05	Q9P2X0	Q9P2X0	1	Dolichol-phosphate mannosyltransferase subunit 3
PACSIN3	-0.170118	0.086512	753500000	8.31967	8.73618	2	4	1.6576e-15	Q9UKS6;E9PIY1;E9PNM9;E9PJ75;E9PJ33	Q9UKS6;E9PIY1;E9PNM9;E9PJ75	5	Protein kinase C and casein kinase substrate in neurons protein 3
NDUFAF3	-0.170086	-0.0191704	216420000	8.27898	7.42025	4	4	1.7529e-26	Q9BU61	Q9BU61	1	NADH dehydrogenase [ubiquinone] 1 alpha subcomplex assembly factor 3
NOLC1	-0.169972	-0.0774976	5679000000	9.44055	9.46556	10	11	9.7982e-101	Q14978;Q96J17;S4R349;S4R341;S4R402	Q14978;Q96J17;S4R349	5	Nucleolar and coiled-body phosphoprotein 1
HTRA2	-0.169907	-0.528906	856580000	8.31649	8.81247	4	4	1.1231e-24	O43464	O43464	1	Serine protease HTRA2, mitochondrial
C3orf75	-0.169566	0.0607391	59213000	7.08543	7.67246	1	1	4.1178e-05	Q0PNE2;C9IYN7;C9JEX8;C9J9N8;C9J2D6;C9JA82;C9JLH5;F8WE64	Q0PNE2;C9IYN7;C9JEX8;C9J9N8;C9J2D6;C9JA82;C9JLH5;F8WE64	8	Elongator complex protein 6 homolog
LARP7	-0.169566	-0.0979959	1881000000	8.87963	9.05042	13	16	7.0043e-127	Q4G0J3;H0YA82;D6RFF0;D6R9Z6;D6RAF3;D6RF49;D6RF22;D6RBH8	Q4G0J3;H0YA82	8	La-related protein 7
WHSC1L1	-0.169534	0.0513026	79424000	7.49792	7.68081	3	3	2.4438e-34	Q9BZ95;B7ZL11;H0YE68	Q9BZ95;B7ZL11;H0YE68	3	Histone-lysine N-methyltransferase NSD3
PPP1R18	-0.169453	-0.28423	1172700000	8.76977	8.76652	6	4	1.9754e-208	Q6NYC8	Q6NYC8	1	Phostensin
SEC61G	-0.169161	-0.373458	939400000	7.67051	8.95064	4	15	2.1899e-11	P60059	P60059	1	Protein transport protein Sec61 subunit gamma
LIN7C	-0.169096	-0.187083	787310000	8.78753	8.24107	5	6	1.4599e-81	Q9NUP9;G3V1D4;O14910;H0YIA8;H0YI92;J3KN23	Q9NUP9;G3V1D4	6	Protein lin-7 homolog C
CTBP2	-0.168593	-0.0891138	1429300000	8.91778	8.77944	3	5	8.8335e-29	Q5SQP8;P56545;E7EUB3	Q5SQP8;P56545	3	C-terminal-binding protein 2
Asun;ASUN	-0.168479	0.0538064	821020000	8.37405	8.76672	2	5	2.4115e-14	Q9NVM9;B4DNK1;H0YH12;H0YI01;F5H457;F5H5W1	Q9NVM9;B4DNK1;H0YH12	6	Protein asunder homolog
PTP4A2	-0.168479	0.104605	210120000	7.96441	8.07185	2	2	1.3981e-19	Q12974;R4GN50;E9PRR9;E9PJC0;E9PML8;E9PMY3	Q12974;R4GN50;E9PRR9;E9PJC0;E9PML8;E9PMY3	6	Protein tyrosine phosphatase type IVA 2
MRPS23	-0.166891	-0.23977	2581100000	9.02951	9.17924	19	11	7.2681e-43	Q9Y3D9;J3QLR8	Q9Y3D9;J3QLR8	2	28S ribosomal protein S23, mitochondrial
DVL3	-0.166551	1.4578	137020000	7.73035	7.92048	1	1	4.1307e-07	Q92997	Q92997	1	Segment polarity protein dishevelled homolog DVL-3
CDYL	-0.16647	-0.578219	1437500000	8.93387	8.76251	6	6	1.8078e-46	Q9Y232;C9JQG7;C9JMH9;Q9Y6F7;Q9Y6F8	Q9Y232;C9JQG7	5	Chromodomain Y-like protein
CAT	-0.166163	0.15082	5032400000	9.4204	9.38016	8	11	5.3748e-137	P04040	P04040	1	Catalase
SQRDL	-0.166098	-0.674498	1921900000	9.11684	8.7876	7	7	2.0165e-84	Q9Y6N5;H3BNX3;H3BMS6;H3BV36;H3BNP9	Q9Y6N5;H3BNX3;H3BMS6	5	Sulfide:quinone oxidoreductase, mitochondrial
TAOK3	-0.165774	-0.121863	720990000	7.85496	8.81251	2	4	1.0954e-18	Q9H2K8;H0YF68	Q9H2K8	2	Serine/threonine-protein kinase TAO3
MRPL20	-0.165564	-0.278461	157340000	7.99995	7.75854	4	1	2.6377e-08	Q9BYC9	Q9BYC9	1	39S ribosomal protein L20, mitochondrial
NDUFB3	-0.165289	0.100305	148330000	8.14863	6.87652	2	1	3.4244e-09	O43676;C9JKQ2	O43676;C9JKQ2	2	NADH dehydrogenase [ubiquinone] 1 beta subcomplex subunit 3
SLC25A32	-0.164577	-0.346591	1521500000	8.94814	8.80211	9	6	1.4165e-57	Q9H2D1;B4DUQ5;E5RGT9;E5RFL3;E5RGK5	Q9H2D1;B4DUQ5	5	Mitochondrial folate transporter/carrier
LAMA1	-0.164513	-0.383868	929520000	8.3884	8.83565	18	17	1.5218e-96	P25391	P25391	1	Laminin subunit alpha-1
GTF2I	-0.164415	-0.0265136	18913000000	9.81703	10.0917	39	47	0	P78347;Q86U51;Q6EKJ0;Q86UP8;G8JLD9;H7BYM4;C9J6M0	P78347	7	General transcription factor II-I
BAG4	-0.164318	0.234133	73832000	7.56133	7.57302	1	1	1.8621e-10	O95429	O95429	1	BAG family molecular chaperone regulator 4
CCDC51	-0.164189	-0.379095	2312300000	9.14395	8.96347	4	6	2.0063e-148	Q96ER9;C9JSW8	Q96ER9	2	Coiled-coil domain-containing protein 51
SMARCC1	-0.163931	-0.0688768	5240300000	8.96953	9.63429	18	16	4.8071e-190	Q92922;F8WE13	Q92922	2	SWI/SNF complex subunit SMARCC1
DDX17	-0.163914	-0.168788	31510000000	10.122	10.2616	46	34	0	H3BLZ8;Q92841;C9JMU5;G5E9L5	H3BLZ8;Q92841;C9JMU5	4	Probable ATP-dependent RNA helicase DDX17
AFF4	-0.1633	-0.299631	287470000	8.13418	8.17975	6	2	3.0005e-69	Q9UHB7;C9JCE0	Q9UHB7	2	AF4/FMR2 family member 4
PDS5A	-0.163203	0.0130691	9688400000	9.12827	9.92142	44	37	0	Q29RF7;H0Y9L9;H0Y9L6;H0Y9X6	Q29RF7	4	Sister chromatid cohesion protein PDS5 homolog A
UTP6	-0.163074	-0.0489047	1591000000	8.85125	8.945	6	13	1.8763e-46	Q9NYH9;J3KRR8	Q9NYH9	2	U3 small nucleolar RNA-associated protein 6 homolog
CDC5L	-0.163058	-0.385865	5497100000	9.19554	9.59423	17	21	1.2405e-197	Q99459	Q99459	1	Cell division cycle 5-like protein
SUPT5H	-0.163042	-0.0213211	1841500000	8.89584	9.02313	12	9	5.165e-114	O00267	O00267	1	Transcription elongation factor SPT5
SCAMP4	-0.16301	0.713872	267120000	8.16041	8.08792	2	2	3.4196e-07	Q969E2;C9JWM2;K7EJJ4	Q969E2;C9JWM2;K7EJJ4	3	Secretory carrier-associated membrane protein 4
ME2	-0.162573	-0.272524	3096800000	9.24684	9.12431	7	8	2.9256e-72	P23368	P23368	1	NAD-dependent malic enzyme, mitochondrial
NUP188	-0.162493	-0.0993399	4842200000	8.8114	9.62268	20	25	2.7187e-116	Q5SRE5;H7C4K7	Q5SRE5	2	Nucleoporin NUP188 homolog
ALG1	-0.16238	0.0347792	327120000	7.85681	8.4069	1	3	2.5132e-16	Q9BT22;B4DP08;K7EID2;Q6GMV1	Q9BT22;B4DP08;K7EID2	4	Chitobiosyldiphosphodolichol beta-mannosyltransferase
NRM	-0.162218	-0.164868	750980000	8.58173	8.56734	4	5	1.7311e-41	Q8IXM6;H0Y6T6	Q8IXM6;H0Y6T6	2	Nurim
PRPF8	-0.161944	-0.103953	23203000000	10.0291	10.0973	145	100	0	Q6P2Q9;I3L0J9;I3L3Z8;I3L1T8	Q6P2Q9	4	Pre-mRNA-processing-splicing factor 8
RHOC;RHOA	-0.161766	-0.144935	275740000	8.33345	7.77988	1	1	4.755e-50	P08134;Q5JR08;E9PQH6;Q5JR05;C9JX21;C9JNR4;Q5JR07;U3KQV3;U3KQA9;Q5JR06;C9JRM1;C9J1T2;E9PLA2	P08134;Q5JR08;E9PQH6;Q5JR05;C9JX21;C9JNR4;Q5JR07	13	Rho-related GTP-binding protein RhoC
ADNP	-0.161411	-0.221657	3377600000	8.85135	9.42609	15	21	8.4403e-141	Q9H2P0;E9PQK8	Q9H2P0	2	Activity-dependent neuroprotector homeobox protein
ALDH3B1	-0.161218	0.113834	624950000	7.98516	8.72289	1	6	1.677e-34	P43353;S4R3R5;S4R374;P48448;S4R3D9	P43353;S4R3R5;S4R374	5	Aldehyde dehydrogenase family 3 member B1
CDK12	-0.161089	-0.241168	285290000	8.16295	8.14538	10	4	1.6873e-58	Q9NYV4;J3QSD7;Q00537;Q07002;F5H6Z0;O94921;Q96Q40;E5RGN0;E7EUK8;H0YLT2	Q9NYV4;J3QSD7	10	Cyclin-dependent kinase 12
PDF	-0.160653	-0.410102	401730000	8.34813	8.25242	4	4	8.4952e-20	Q9HBH1	Q9HBH1	1	Peptide deformylase, mitochondrial
MFSD8	-0.160637	-0.507973	116760000	7.38757	7.96542	2	2	4.9464e-10	Q8NHS3;E7ERQ4;B7Z2B2	Q8NHS3;E7ERQ4;B7Z2B2	3	Major facilitator superfamily domain-containing protein 8
NAT10	-0.16054	-0.139283	15180000000	9.65686	10.027	31	44	2.7446e-290	Q9H0A0;E7ESU4;E9PMU0;E9PJN6	Q9H0A0;E7ESU4	4	N-acetyltransferase 10
NUDCD2	-0.16046	0.336969	285340000	8.04214	8.24343	3	2	1.5045e-35	Q8WVJ2;E5RFP0	Q8WVJ2;E5RFP0	2	NudC domain-containing protein 2
ISOC1	-0.160347	0.283448	1517600000	8.85798	8.90121	4	7	1.1668e-53	Q96CN7;D6RGE2	Q96CN7;D6RGE2	2	Isochorismatase domain-containing protein 1
DENND4C	-0.160186	-0.0495166	127640000	7.40216	8.01026	2	4	1.0658e-16	R4GN35;R4GNB2;Q5VZ89	R4GN35;R4GNB2;Q5VZ89	3	DENN domain-containing protein 4C
TMEM192	-0.159944	-0.0464442	367770000	8.20545	8.31658	3	4	1.5656e-28	Q8IY95	Q8IY95	1	Transmembrane protein 192
ISY1	-0.158977	-0.301853	819350000	8.65139	8.56964	5	3	1.1177e-163	Q9ULR0;A8MVI5;D6RC18	Q9ULR0	3	Pre-mRNA-splicing factor ISY1 homolog
NSA2	-0.15888	-0.0941563	1862100000	8.75077	9.11354	7	11	1.8236e-37	O95478;H0YAI9	O95478	2	Ribosome biogenesis protein NSA2 homolog
RNF114	-0.158558	0.616922	319670000	8.25897	8.14029	1	1	0.00099884	Q9Y508	Q9Y508	1	RING finger protein 114
FUBP3	-0.158413	-0.1202	6930900000	9.58855	9.48478	14	22	3.6675e-264	Q96I24	Q96I24	1	Far upstream element-binding protein 3
NUP98	-0.15822	-0.0648571	7190900000	9.37286	9.68406	22	37	0	P52948;J3KP29;H7C3P6;H0YEN4;H0YDF4;H0YCR0;H0YCT1;H0YDA1	P52948;J3KP29;H7C3P6	8	Nuclear pore complex protein Nup98-Nup96;Nuclear pore complex protein Nup98;Nuclear pore complex protein Nup96
HDAC2	-0.15814	-0.145478	9590200000	9.76304	9.57926	16	20	8.8461e-123	J3KPW7;Q92769;B3KRS5;H3BM24;E5RFP9;E5RG37;E5RH52;E5RHE7;E5RGV4;E5RJ04;E5RFI6;E5RK19	J3KPW7;Q92769;B3KRS5	12	Histone deacetylase 2;Histone deacetylase
MFSD10	-0.157657	-0.889476	93622000	7.55404	7.762	2	4	3.8225e-18	D6RE79;Q14728;D6RA47;D6RIZ4;D6R9N3	D6RE79;Q14728;D6RA47;D6RIZ4	5	Major facilitator superfamily domain-containing protein 10
NOC4L	-0.157544	-0.171758	1733300000	8.7803	9.05319	7	7	4.025e-17	Q9BVI4	Q9BVI4	1	Nucleolar complex protein 4 homolog
OGT	-0.157303	0.105678	1570700000	8.69454	9.03173	9	11	2.7717e-121	O15294;H7C2T7;C9JZL3	O15294	3	UDP-N-acetylglucosamine--peptide N-acetylglucosaminyltransferase 110 kDa subunit
EXOSC2	-0.157287	-0.0900196	4906900000	9.49882	9.24386	12	10	6.3716e-224	Q13868;A3KFL4;A3KFL2;B4DKK6;A3KFL5;A3KFL1	Q13868;A3KFL4;A3KFL2;B4DKK6;A3KFL5;A3KFL1	6	Exosome complex component RRP4
MRPS28	-0.157174	-0.318668	892430000	8.46767	8.77735	3	5	1.9667e-30	Q9Y2Q9;H0YAT2;H7C5V3;E5RGC7;E5RFH3;E5RFT8;E5RK86	Q9Y2Q9;H0YAT2;H7C5V3;E5RGC7	7	28S ribosomal protein S28, mitochondrial
GTF3C1	-0.157029	-0.111118	1122000000	8.19479	8.98471	12	17	6.1391e-96	Q12789;H3BRD0;H3BU37;H3BU55;I3L1Z3	Q12789	5	General transcription factor 3C polypeptide 1
CIRH1A	-0.156933	-0.191129	4344800000	9.48687	9.10605	11	8	5.7331e-84	Q969X6;H3BSH7;J3KSI1;H3BPD7;H3BRM8;I3L4T9;J3KTR0;J3KSE6	Q969X6;H3BSH7	8	Cirhin
NAPA	-0.156499	-0.0923709	2335000000	9.04383	9.08948	15	14	4.1213e-91	P54920;M0R0Y2;M0R2M1;M0R027;M0R213;M0R0I4;M0R058;M0R031;M0QZN5;M0QZM9;Q9H115;B4DK44	P54920;M0R0Y2;M0R2M1	12	Alpha-soluble NSF attachment protein
AIFM2	-0.156482	0.126709	278730000	8.01288	8.24482	1	1	6.3105e-11	Q9BRQ8	Q9BRQ8	1	Apoptosis-inducing factor 2
AATF	-0.156241	-0.255339	1625300000	8.8911	8.92793	10	10	2.877e-62	Q9NY61;K7EK88;K7ERC2	Q9NY61	3	Protein AATF
PPIH	-0.156241	-0.107368	615290000	8.38591	8.57068	4	8	5.6756e-57	O43447;C9JQD4;A6NNE7;H0YEL5;A6NM32;C9JAN8	O43447;C9JQD4;A6NNE7	6	Peptidyl-prolyl cis-trans isomerase H;Peptidyl-prolyl cis-trans isomerase
CPSF7	-0.156225	-0.457118	5316400000	9.3528	9.48618	8	9	1.2611e-128	Q8N684;F5H669;F5H047;F5H6M0;J3QT54;C9J323;C9J286;C9JM38;F5GXA3;F5H6A8;F5H6P5;F5H2K8;F5H1W4;F5H5B7	Q8N684;F5H669;F5H047;F5H6M0;J3QT54	14	Cleavage and polyadenylation specificity factor subunit 7
KIAA1967	-0.155936	-0.108954	13534000000	9.63949	9.96255	26	20	2.1107e-221	Q8N163;H0YB24;G3V119;E5RHJ4;E5RFJ3;H0YC58;E5RGU7;H0YC69;E5RHH8	Q8N163;H0YB24	9	DBIRD complex subunit KIAA1967
MDC1	-0.155855	-0.070815	2815300000	8.98546	9.26675	37	26	0	Q14676;H0Y6Z8;A2AB05	Q14676	3	Mediator of DNA damage checkpoint protein 1
DDX49	-0.155775	-0.281965	348640000	8.0898	8.35347	2	3	1.4529e-49	Q9Y6V7;Q9BVQ8;M0R0K1;M0QZC0;M0R1S3;M0QXD4	Q9Y6V7;Q9BVQ8;M0R0K1;M0QZC0;M0R1S3	6	Probable ATP-dependent RNA helicase DDX49
GRIN2A	-0.155679	-0.277499	307340000	8.42081	7.64169	2	1	0.00051699	Q12879;F5GZ52	Q12879;F5GZ52	2	Glutamate [NMDA] receptor subunit epsilon-1
MYBBP1A	-0.155582	-0.220816	20754000000	9.84083	10.1406	102	62	0	Q9BQG0;I3L1L3;I3L2H8;I3L311	Q9BQG0;I3L1L3	4	Myb-binding protein 1A
PARN	-0.154907	-0.160024	2365400000	8.74724	9.25686	5	13	1.2656e-52	O95453;B4DSB0;F5H1Z4;H3BRK1	O95453;B4DSB0	4	Poly(A)-specific ribonuclease PARN
HTATSF1	-0.154827	0.00748262	1366800000	8.87435	8.79104	15	13	4.483e-133	O43719;Q5H918;Q5H919	O43719	3	HIV Tat-specific factor 1
ZC3HAV1L	-0.154811	0.425674	118900000	7.21163	8.01127	1	1	4.3246e-20	Q96H79	Q96H79	1	Zinc finger CCCH-type antiviral protein 1-like
EFTUD2	-0.154731	-0.0561762	25383000000	9.95005	10.2167	52	55	0	Q15029;K7EJ81;K7EP67;K7EJ74;K7EIT3;K7EIV5	Q15029;K7EJ81	6	116 kDa U5 small nuclear ribonucleoprotein component
ACAT2	-0.15441	-0.193981	9649900000	9.50469	9.80978	14	16	1.136e-229	Q9BWD1;B7Z233	Q9BWD1;B7Z233	2	Acetyl-CoA acetyltransferase, cytosolic
HDGFRP2;HDGFRP3	-0.154345	-0.157013	300650000	8.15803	8.19524	1	1	6.8074e-26	K7EQZ6;Q7Z4V5;Q9Y3E1;K7EPS6;M0R0J3;H3BPQ6	K7EQZ6;Q7Z4V5;Q9Y3E1;K7EPS6;M0R0J3;H3BPQ6	6	Hepatoma-derived growth factor-related protein 2;Hepatoma-derived growth factor-related protein 3
ZNF644	-0.154201	-0.326896	75126000	6.99898	7.81391	3	1	5.4189e-10	Q9H582	Q9H582	1	Zinc finger protein 644
PPP1R9B	-0.154185	-0.258477	79797000	7.70127	7.47026	1	1	9.5565e-07	Q96SB3	Q96SB3	1	Neurabin-2
ALDH1B1	-0.153992	-0.392497	1636900000	8.54337	9.10971	5	10	6.976e-76	P30837	P30837	1	Aldehyde dehydrogenase X, mitochondrial
RBM39	-0.153912	0.0448837	11168000000	9.79855	9.68835	14	14	4.3791e-142	Q14498;E1P5S2;G3XAC6;H0Y4X3;Q5QP23;Q5QP21;Q5QP22;Q86U06;G3XAP0;H0YJJ3;G3V5Z6;G3V546	Q14498;E1P5S2;G3XAC6;H0Y4X3	12	RNA-binding protein 39
EXOC4	-0.153832	0.0382958	859630000	8.58658	8.67546	6	6	2.7872e-61	Q96A65;B7Z321;F5GZT1;B7Z4J9	Q96A65;B7Z321;F5GZT1	4	Exocyst complex component 4
NAA38	-0.153832	0.36087	112300000	7.13615	7.99396	2	4	1.4118e-24	O95777;C9JNV3;F2Z2Y6;C9JIZ0	O95777;C9JNV3;F2Z2Y6;C9JIZ0	4	N-alpha-acetyltransferase 38, NatC auxiliary subunit
GTF3C2	-0.153527	-0.0108755	402610000	8.19137	8.39312	3	3	4.5304e-17	Q8WUA4;H0Y4Q6;H7C3X9	Q8WUA4;H0Y4Q6	3	General transcription factor 3C polypeptide 2
COPR5	-0.153302	0.164143	146250000	7.61381	8.02181	1	1	6.7744e-83	Q9NQ92;J3QRX4;J3QRX9	Q9NQ92;J3QRX4;J3QRX9	3	Cooperator of PRMT5
KIAA0564	-0.15327	-0.318632	2175700000	8.84323	9.16988	7	14	3.0983e-76	A3KMH1	A3KMH1	1	Uncharacterized protein KIAA0564
FIS1	-0.152757	-0.163106	392150000	8.54702	7.59951	6	4	3.5325e-23	Q9Y3D6	Q9Y3D6	1	Mitochondrial fission 1 protein
PGP	-0.152676	0.318461	1746300000	8.3622	9.1807	4	8	8.951e-65	A6NDG6;H3BV17	A6NDG6	2	Phosphoglycolate phosphatase
HIST1H2AG;HIST1H2AD;H2AFJ;HIST1H2AH;HIST1H2AJ	-0.151859	-0.0492927	67668000000	10.6586	10.3445	86	89	0	P0C0S8;P20671;Q9BTM1;Q96KK5;Q99878;H0YFX9	P0C0S8;P20671;Q9BTM1;Q96KK5;Q99878;H0YFX9	6	Histone H2A type 1;Histone H2A type 1-D;Histone H2A.J;Histone H2A type 1-H;Histone H2A type 1-J;Histone H2A
DCXR	-0.151715	0.191942	954210000	8.79391	8.5212	10	6	3.3951e-25	Q7Z4W1;J3KS22;J3QS36;J3QL34;J3KRZ4;J3KSZ5;J3QS45;J3QRQ2	Q7Z4W1;J3KS22;J3QS36;J3QL34;J3KRZ4;J3KSZ5;J3QS45	8	L-xylulose reductase
PPIL4	-0.15133	-0.180201	610680000	8.35069	8.58709	2	5	2.6407e-39	Q8WUA2	Q8WUA2	1	Peptidyl-prolyl cis-trans isomerase-like 4
TET2	-0.151314	-0.0684077	245840000	8.38805	6.16732	1	1	0.0017321	E7EQS8;Q6N021;E7EPB1	E7EQS8;Q6N021;E7EPB1	3	Methylcytosine dioxygenase TET2
PRKAR2A	-0.15101	0.185993	3099100000	9.22639	9.15073	13	8	4.1955e-147	P13861;Q9BUB1;H7C1L0;C9J830;H7C330;P31323;H7C4A9	P13861;Q9BUB1	7	cAMP-dependent protein kinase type II-alpha regulatory subunit
POLR1A	-0.150673	-0.147458	4422300000	8.85757	9.56842	21	29	1.4765e-166	O95602;B9ZVN9	O95602;B9ZVN9	2	DNA-directed RNA polymerase I subunit RPA1;DNA-directed RNA polymerase
HSD17B8	-0.149489	-0.33488	463520000	8.41809	8.3046	4	3	2.7167e-20	Q92506	Q92506	1	Estradiol 17-beta-dehydrogenase 8
PIGU	-0.149009	-0.45902	305110000	8.12218	8.23709	4	3	1.9452e-32	Q9H490;E7EVL4	Q9H490;E7EVL4	2	Phosphatidylinositol glycan anchor biosynthesis class U protein
HACL1	-0.148977	-0.612571	685110000	8.66812	8.34122	4	1	2.4255e-08	Q9UJ83;B4DWI1;C9J306;C9JJM7;E9PEN4;B4DXI5;B3KPX4	Q9UJ83;B4DWI1;C9J306;C9JJM7;E9PEN4;B4DXI5	7	2-hydroxyacyl-CoA lyase 1
ARID1B	-0.148945	-0.174882	134630000	7.39928	8.03961	3	6	1.2499e-31	Q8NFD5;G3XAA0;H0Y7H8;H0Y2R3	Q8NFD5;G3XAA0;H0Y7H8	4	AT-rich interactive domain-containing protein 1B
CDC42	-0.148865	-0.0712393	2235200000	9.02321	9.07199	15	18	4.0531e-98	E7ETU3;P60953;Q5JYX0	E7ETU3;P60953	3	Cell division control protein 42 homolog
SURF4	-0.148257	-0.218145	4602300000	9.35013	9.37345	23	24	2.4761e-62	O15260;Q5T8U5;B7Z6A4	O15260;Q5T8U5;B7Z6A4	3	Surfeit locus protein 4
HEATR1	-0.148081	-0.10743	11507000000	9.63963	9.85404	62	71	0	Q9H583;Q5T3Q7;Q6P664	Q9H583;Q5T3Q7	3	HEAT repeat-containing protein 1
MRPS9	-0.148065	-0.230618	2962400000	9.26944	9.04246	9	7	5.931e-66	P82933	P82933	1	28S ribosomal protein S9, mitochondrial
PIGS	-0.147761	-0.26668	3852300000	9.30578	9.2625	10	12	2.7154e-106	Q96S52;F5H019;K7EN97	Q96S52;F5H019	3	GPI transamidase component PIG-S
HIST1H4A	-0.14765	-0.114348	101950000000	10.9296	10.2281	107	116	0	P62805	P62805	1	Histone H4
BROX;C1orf58	-0.147506	-0.0396069	1526900000	8.35116	9.11474	3	7	1.0413e-64	Q5VW32;B7Z9G5;F5GXQ0;Q5VW33	Q5VW32;B7Z9G5;F5GXQ0	4	BRO1 domain-containing protein BROX
NPM3	-0.14701	-0.222296	1436800000	8.61707	9.00979	8	5	2.7164e-74	O75607	O75607	1	Nucleoplasmin-3
ILF3	-0.146547	-0.192876	36291000000	10.204	10.3074	52	54	0	Q12906;K7EKJ9;K7EQR9;K7ER69;K7EJ09;K7EM82;K7ELV3;K7ENK6;K7ERM6;K7EQ75	Q12906	10	Interleukin enhancer-binding factor 3
PPP4C	-0.146483	-0.0501588	741640000	8.54438	8.5926	7	6	4.7726e-37	P60510;H3BTA2;H3BV22;I3L4X0;H3BVE3;H3BPN5	P60510;H3BTA2;H3BV22;I3L4X0	6	Serine/threonine-protein phosphatase 4 catalytic subunit;Serine/threonine-protein phosphatase
MRPL16	-0.146403	-0.318848	1414500000	8.59204	9.01013	5	5	5.7563e-23	Q9NX20;E9PI14	Q9NX20	2	39S ribosomal protein L16, mitochondrial
MRPS17	-0.145861	-0.104666	79589000	7.68266	7.49737	1	1	2.9867e-15	I3L0E3;Q9Y2R5;E9PE17	I3L0E3;Q9Y2R5;E9PE17	3	28S ribosomal protein S17, mitochondrial
NOP56	-0.145845	-0.120279	12921000000	9.86662	9.74549	17	21	6.8062e-204	O00567;H0YDU4;H0Y653;Q5JXT2	O00567;H0YDU4;H0Y653	4	Nucleolar protein 56
UTP20	-0.145398	-0.102001	6190900000	9.20472	9.66169	42	53	2.7888e-290	O75691	O75691	1	Small subunit processome component 20 homolog
NDUFB4	-0.145366	0.115699	928740000	8.95254	7.5088	8	4	6.5492e-50	O95168;C9JXQ9;F2Z3P9	O95168;C9JXQ9;F2Z3P9	3	NADH dehydrogenase [ubiquinone] 1 beta subcomplex subunit 4
PTP4A1	-0.145334	-0.114223	907380000	8.8116	8.41387	7	6	5.8079e-52	Q93096;Q5TCM7	Q93096;Q5TCM7	2	Protein tyrosine phosphatase type IVA 1
GCFC1	-0.145127	-0.0763563	784250000	7.92494	8.84517	3	5	1.8977e-32	Q9Y5B6	Q9Y5B6	1	GC-rich sequence DNA-binding factor 1
KIAA0020	-0.14476	-0.235637	4231900000	9.37554	9.26895	9	14	1.8368e-88	Q15397;S4R3K8	Q15397	2	Pumilio domain-containing protein KIAA0020
CEBPZ	-0.144664	-0.202024	4441900000	9.17038	9.47151	20	21	1.0795e-112	Q03701;C9J9W7	Q03701	2	CCAAT/enhancer-binding protein zeta
CRYZ	-0.144505	-0.138203	2801400000	9.12853	9.16346	9	9	1.0745e-48	Q08257;A6NP24;C9JH92	Q08257;A6NP24;C9JH92	3	Quinone oxidoreductase
TMTC3	-0.144154	-0.474312	302180000	7.05181	8.46376	1	3	8.4197e-20	Q6ZXV5;F8VRY4	Q6ZXV5	2	Transmembrane and TPR repeat-containing protein 3
ATP5L	-0.144106	-0.170037	899170000	7.41722	8.94103	3	6	6.0393e-48	O75964;E9PN17	O75964;E9PN17	2	ATP synthase subunit g, mitochondrial
PYGO2	-0.143899	-0.125463	157190000	7.89211	7.89865	1	2	1.1348e-12	Q9BRQ0;Q5T171	Q9BRQ0;Q5T171	2	Pygopus homolog 2
EARS2	-0.143707	-0.177441	406890000	7.99	8.49018	1	5	1.4044e-22	H3BRF5;Q5JPH6;H3BTB7	H3BRF5;Q5JPH6;H3BTB7	3	Probable glutamate--tRNA ligase, mitochondrial
TAF10	-0.14358	-0.176887	48131000	7.35807	7.40353	1	1	2.949e-83	Q12962	Q12962	1	Transcription initiation factor TFIID subunit 10
SART1	-0.143198	-0.208328	4793500000	9.13075	9.53685	20	19	4.3255e-200	O43290	O43290	1	U4/U6.U5 tri-snRNP-associated protein 1
DDX27	-0.143118	-0.171791	8274100000	9.4841	9.71813	14	23	1.9024e-120	Q96GQ7	Q96GQ7	1	Probable ATP-dependent RNA helicase DDX27
TGFBR1	-0.14213	-0.984131	1115600000	8.54638	8.88296	4	8	3.9948e-101	P36897;B4DY26;F8W1R9;F8VXZ5;P36896;Q8NER5;H0YHS4;F8W0K6;F8VVC4;F8VRH6	P36897;B4DY26;F8W1R9	10	TGF-beta receptor type-1
KDM2A	-0.142035	-0.0451784	782490000	8.57475	8.60947	4	4	2.2794e-16	Q9Y2K7	Q9Y2K7	1	Lysine-specific demethylase 2A
GORAB	-0.141812	-0.171726	291730000	8.44137	7.18853	1	1	1.0854e-10	Q5T7V8	Q5T7V8	1	RAB6-interacting golgin
SMC3	-0.14178	-0.122193	9490000000	9.31687	9.87015	37	45	0	Q9UQE7	Q9UQE7	1	Structural maintenance of chromosomes protein 3
ECHDC1	-0.141446	0.081885	714330000	8.5795	8.5245	7	6	8.931e-43	Q9NTX5;H0Y5L2;E9PLY6;E9PJS8;F2Z2D6;E9PRU6;E9PPG7;J3KP84;H0Y525;H0YCS9;E9PIU8	Q9NTX5;H0Y5L2	11	Ethylmalonyl-CoA decarboxylase
NOL10	-0.141382	-0.236724	1683900000	8.77549	9.03647	9	7	3.8563e-64	Q9BSC4;F5H6G7	Q9BSC4;F5H6G7	2	Nucleolar protein 10
CBX8	-0.140889	-0.316726	665450000	8.45994	8.57645	4	7	4.4402e-65	Q9HC52;C9J6K3;C9JM54	Q9HC52;C9J6K3;C9JM54	3	Chromobox protein homolog 8
POGZ	-0.140873	-0.334371	1270500000	8.54039	8.9654	17	11	6.3597e-118	Q7Z3K3;F5H8H4;H0YCT3;M0R2X2;H7C238	Q7Z3K3;F5H8H4	5	Pogo transposable element with ZNF domain
RBM33	-0.140857	0.0278618	957630000	8.00134	8.93314	5	5	2.96e-28	Q96EV2;H0Y3K4;H7C0H2;H7BXM6	Q96EV2;H0Y3K4	4	RNA-binding protein 33
TCERG1	-0.140651	-0.0861397	4464300000	9.12914	9.49388	32	14	1.401e-117	O14776;G3V220;Q5VWI1	O14776;G3V220	3	Transcription elongation regulator 1
RHOA	-0.140587	-0.0996954	1783900000	8.99928	8.89517	12	6	9.382e-54	P61586	P61586	1	Transforming protein RhoA
C19orf21	-0.140126	-0.293111	3970100000	9.17924	9.39078	17	15	6.7027e-162	Q8IVT2	Q8IVT2	1	Uncharacterized protein C19orf21
HMOX1	-0.13976	-0.586124	1993100000	8.94163	9.04875	14	13	1.8399e-119	P09601;B1AHA8	P09601;B1AHA8	2	Heme oxygenase 1
SDHA	-0.139712	-0.33101	13284000000	9.81088	9.8334	20	17	3.5316e-165	P31040;D6RFM5;E9PBJ5;H0Y8X1	P31040;D6RFM5;E9PBJ5	4	Succinate dehydrogenase [ubiquinone] flavoprotein subunit, mitochondrial
BUB3	-0.139649	-0.137013	8739100000	9.65207	9.62848	19	14	3.3492e-143	O43684;J3QT28;B4DDM6;J3QSX4	O43684;J3QT28;B4DDM6	4	Mitotic checkpoint protein BUB3
TPBG	-0.139522	-0.880604	745170000	8.69699	8.39345	2	5	4.7816e-127	Q13641	Q13641	1	Trophoblast glycoprotein
NFXL1	-0.139188	-0.186492	76389000	7.4102	7.70478	1	1	8.4101e-24	Q6ZNB6	Q6ZNB6	1	NF-X1-type zinc finger protein NFXL1
CPS1	-0.139156	-0.477663	168640000000	10.8471	10.9926	258	131	0	P31327;E7EWJ3;C9JTA4	P31327	3	Carbamoyl-phosphate synthase [ammonia], mitochondrial
NONO	-0.138886	-0.402035	67003000000	10.5447	10.5045	55	54	0	Q15233;C9JYS8;C9IZL7;H7C367;C9J4X2;C9JJ13	Q15233;C9JYS8	6	Non-POU domain-containing octamer-binding protein
DHX30	-0.138664	-0.106498	10476000000	9.50322	9.86275	19	32	1.1117e-272	Q7L2E3;H7BXY3;F6R0H4	Q7L2E3;H7BXY3	3	Putative ATP-dependent RNA helicase DHX30
RRP12	-0.1386	-0.181329	9448300000	9.36369	9.85357	44	37	0	Q5JTH9;F5H456	Q5JTH9;F5H456	2	RRP12-like protein
SLC9A3R1	-0.138569	-0.118633	4447700000	9.26278	9.41767	5	13	1.8868e-161	O14745;J3QRP6;B3KY21	O14745;J3QRP6;B3KY21	3	Na(+)/H(+) exchange regulatory cofactor NHE-RF1
DOCK7	-0.13841	-0.0262491	2885100000	8.91627	9.31397	19	38	5.4751e-245	Q96N67;H0Y7L2;Q96NI0;Q8NF50;A2A369	Q96N67;H0Y7L2	5	Dedicator of cytokinesis protein 7
HNRNPK	-0.138362	-0.0414914	186150000000	10.9272	11.0069	76	61	0	Q5T6W5;Q5T6W2;S4R359;S4R457	Q5T6W5;Q5T6W2	4
DYNLL1	-0.13833	0.301002	233200000	8.23406	7.79085	3	3	1.0884e-14	P63167;F8VRV5;F8VXL2;F8VXI7	P63167;F8VRV5;F8VXL2	4	Dynein light chain 1, cytoplasmic
MRPL10	-0.13833	-0.465261	662920000	8.3928	8.61894	4	4	6.9708e-29	Q7Z7H8	Q7Z7H8	1	39S ribosomal protein L10, mitochondrial
MRE11A	-0.137918	-0.230178	1867000000	8.6982	9.13605	8	8	1.1646e-68	P49959;F8W7U8;B3KTC7;F5GXT0;F5H256;F5H742	P49959;F8W7U8;B3KTC7;F5GXT0	6	Double-strand break repair protein MRE11A
TIA1	-0.13768	-0.164529	236400000	8.11311	8.02796	1	1	4.0781e-21	P31483;F8W8I6;C9JTN7;Q96B58;E5RGV5;H7BY49	P31483;F8W8I6;C9JTN7;Q96B58;E5RGV5	6	Nucleolysin TIA-1 isoform p40
LDHA	-0.13741	-0.0337467	209450000000	10.6876	11.2061	70	87	0	P00338;F5GXY2;F5GYU2;F5GXH2;F5H6W8;F5H5J4;F5GZQ4;F5GXU1;F5GWW2;F5GXC7;F5H8H6;Q6ZMR3;P07864;F5H245;G3XAP5;F5H155;F5H5G7	P00338;F5GXY2;F5GYU2	17	L-lactate dehydrogenase A chain
ATPAF1	-0.13649	0.0370308	141060000	7.37891	8.06867	2	2	5.3659e-10	I3L448;Q5TC12;A8MRA7;I3L1W9;H0YD21;H0YEW4	I3L448;Q5TC12;A8MRA7;I3L1W9;H0YD21;H0YEW4	6	ATP synthase mitochondrial F1 complex assembly factor 1
C4orf52	-0.135602	0.0196308	83427000	6.41812	7.90745	1	2	5.8628e-16	Q8N5G0	Q8N5G0	1	Uncharacterized protein C4orf52
SNX9	-0.135396	-0.120247	1553100000	8.91464	8.86424	7	6	4.7692e-68	Q9Y5X1	Q9Y5X1	1	Sorting nexin-9
ZMYM2	-0.135222	-0.157657	93019000	7.29281	7.86565	3	2	2.4006e-24	Q9UBW7;B4DZH0	Q9UBW7	2	Zinc finger MYM-type protein 2
UBE2J1	-0.134271	-0.0814	12378000	6.92742	6.593	1	1	2.1356e-08	Q9Y385	Q9Y385	1	Ubiquitin-conjugating enzyme E2 J1
FXR2	-0.134034	-0.0619024	897910000	8.61948	8.68264	6	4	1.3342e-79	P51116;I3L1Z2;F8W871	P51116	3	Fragile X mental retardation syndrome-related protein 2
RREB1	-0.133939	-0.374486	182530000	6.9998	8.23689	1	5	5.4606e-16	Q92766;C9JU34	Q92766;C9JU34	2	Ras-responsive element-binding protein 1
SMARCD1	-0.133875	-0.0716638	2323300000	8.85308	9.20693	7	16	5.6903e-51	Q96GM5;F8VRQ4;F8VUB0;F8VZ70;H0YHV1	Q96GM5	5	SWI/SNF-related matrix-associated actin-dependent regulator of chromatin subfamily D member 1
NDUFS3	-0.133765	-0.0652344	4847300000	9.28402	9.46598	14	14	1.3211e-120	O75489;E9PS48;B4DFM8;G3V194;E9PKL8	O75489	5	NADH dehydrogenase [ubiquinone] iron-sulfur protein 3, mitochondrial
TNFAIP8	-0.133733	0.160146	52515000	7.70441	6.27529	1	1	6.0296e-10	B7Z713;D6RCM8;O95379;E5RIJ3	B7Z713;D6RCM8;O95379;E5RIJ3	4	Tumor necrosis factor alpha-induced protein 8
NDUFS7	-0.133511	-0.0850069	557570000	8.33734	8.53163	2	5	8.2346e-43	F5GXJ1;O75251;B3KRI2;F5H5N1	F5GXJ1;O75251;B3KRI2;F5H5N1	4	NADH dehydrogenase [ubiquinone] iron-sulfur protein 7, mitochondrial
CPSF1	-0.133385	-0.13065	3055200000	8.70407	9.40642	23	15	9.7456e-122	Q10570;E9PIM1	Q10570	2	Cleavage and polyadenylation specificity factor subunit 1
ORMDL2;ORMDL1	-0.133274	-0.166778	428610000	8.57981	7.68656	4	6	9.1593e-32	Q53FV1;Q9P0S3;B9A069	Q53FV1;Q9P0S3;B9A069	3	ORM1-like protein 2;ORM1-like protein 1
RAP1A	-0.133274	-0.147378	169190000	8.1035	7.62616	2	1	4.6946e-52	P62834;F5GYB5;F5H500;F5H0B7;F5H491;F5GWU8;F5H077;F5GYH7;F5H4H0;F8WBC0	P62834	10	Ras-related protein Rap-1A
RRS1	-0.133116	-0.277289	3436700000	9.13922	9.31361	8	8	5.239e-259	Q15050	Q15050	1	Ribosome biogenesis regulatory protein homolog
CRKL	-0.132799	-0.488067	636860000	8.26281	8.65678	2	6	2.3656e-30	P46109	P46109	1	Crk-like protein
RBM34	-0.13272	-0.347289	1997700000	8.83329	9.11942	6	8	9.3328e-51	P42696;A2A2V2;Q5TCT4;H7C5M1	P42696;A2A2V2	4	RNA-binding protein 34
YEATS2	-0.132705	-0.334589	321350000	7.13691	8.48804	2	4	1.2543e-11	Q9ULM3;H0Y6M6	Q9ULM3	2	YEATS domain-containing protein 2
GAN	-0.132214	-0.158011	13630000	6.21426	7.07889	1	2	3.7317e-17	Q9H2C0	Q9H2C0	1	Gigaxonin
POLRMT	-0.132198	-0.341245	1120000000	8.37491	8.94593	4	10	3.2357e-35	O00411;K7EMH3	O00411	2	DNA-directed RNA polymerase, mitochondrial
LARS2	-0.131629	-0.203037	2879700000	8.94245	9.30185	11	18	1.8982e-65	Q15031;E9PHM2;C9JYR8;C9IZR7	Q15031;E9PHM2	4	Probable leucine--tRNA ligase, mitochondrial
NUP54	-0.13144	-0.376002	3522600000	9.18915	9.29596	10	12	5.854e-74	Q7Z3B4;B4DT35;E7EUM5	Q7Z3B4;B4DT35;E7EUM5	3	Nucleoporin p54
PTCD1	-0.131424	-0.268434	1241700000	8.80475	8.78091	11	13	1.2339e-41	G3V325;O75127;C9JJT5;C9JU26;F5H4H2;C9JGL8	G3V325;O75127	6	Pentatricopeptide repeat-containing protein 1
DIEXF	-0.131329	-0.224503	1797200000	8.65876	9.12756	9	15	1.1832e-60	Q68CQ4;H7C2R4	Q68CQ4	2	Digestive organ expansion factor homolog
CNOT3	-0.131297	-0.0529847	460060000	8.5694	7.94958	2	2	1.5885e-22	O75175;H0Y5X7;H7C5J4	O75175;H0Y5X7	3	CCR4-NOT transcription complex subunit 3
WIZ	-0.131013	-0.106871	270650000	8.19016	8.06337	3	2	1.6466e-49	O95785;M0QXA7;B7ZM82;B3KVH1	O95785;M0QXA7;B7ZM82;B3KVH1	4	Protein Wiz
EIF3S3;EIF3H	-0.130982	0.148999	1740300000	8.964	8.91374	2	4	9.32e-21	B3KS98;O15372;E5RJT0;E5RGU4;E5RFH0;E5RFW7	B3KS98;O15372	6	Eukaryotic translation initiation factor 3 subunit H
SLAIN2	-0.130966	0.0561673	608720000	8.07247	8.69069	4	6	1.5799e-15	Q9P270;D6RIF6;H0Y9L2	Q9P270	3	SLAIN motif-containing protein 2
MYCBP	-0.130634	0.170951	76582000	7.83669	6.89893	3	1	4.0113e-13	Q99417	Q99417	1	C-Myc-binding protein
JMJD1C	-0.130176	-0.723301	73730000	7.8073	6.98069	1	1	1.0654e-06	Q15652	Q15652	1	Probable JmjC domain-containing histone demethylation protein 2C
RNF5	-0.130018	-0.398208	88278000	7.75831	7.49077	5	4	7.7735e-42	E7EM95;Q99942	E7EM95;Q99942	2	E3 ubiquitin-protein ligase RNF5
AGRN	-0.129797	-0.780711	675180000	7.96509	8.76559	7	12	3.9716e-54	O00468;H0Y5U1	O00468	2	Agrin
WDR74	-0.129797	-0.588943	1630400000	8.80397	8.99723	4	6	1.1674e-44	Q6RFH5;E9PS41;H0YFP2	Q6RFH5;E9PS41	3	WD repeat-containing protein 74
YTHDC1	-0.129229	-0.207278	394020000	8.33359	8.25152	3	2	4.6475e-15	J3QR07;Q96MU7;J3KRG5	J3QR07;Q96MU7	3	YTH domain-containing protein 1
PRPF19	-0.129182	-0.152179	23919000000	10.0886	10.0666	27	26	4.0671e-238	Q9UMS4;F5GY56;H0YGF3;F5H2I0;H0YGZ5	Q9UMS4;F5GY56	5	Pre-mRNA-processing factor 19
ACADVL	-0.129087	-0.453577	19140000000	10.0465	9.90363	26	30	0	P49748;G3V1M7;K7EQP4;J3KSR4;J3QRJ8;K7EJW8;J3KS89;J3QKU9;K7EMF8	P49748	9	Very long-chain specific acyl-CoA dehydrogenase, mitochondrial
CHD4	-0.129055	-0.074517	11158000000	9.6882	9.798	72	56	0	Q14839;F5GWX5;Q8TDI0;K7EMY3;Q5TG85;F2Z2R5;F5H6N4;H7C0J3;H7C3H7;I3L229;F6T542	Q14839;F5GWX5	11	Chromodomain-helicase-DNA-binding protein 4
NUP160	-0.129024	-0.221892	7454800000	9.14107	9.78325	31	37	1.1095e-247	Q12769;G3V198;E9PR16;E9PSI3;E9PQY5	Q12769;G3V198;E9PR16	5	Nuclear pore complex protein Nup160
OSBPL10	-0.128582	-0.188776	533230000	7.88698	8.65911	2	4	3.8663e-28	Q9BXB5;H7C487	Q9BXB5;H7C487	2	Oxysterol-binding protein-related protein 10;Oxysterol-binding protein
NCBP1	-0.128535	-0.231329	5222800000	8.98338	9.62944	6	15	1.5086e-53	Q09161	Q09161	1	Nuclear cap-binding protein subunit 1
PPAN	-0.128298	-0.101443	2899600000	9.13919	9.18236	8	7	9.4901e-66	Q9NQ55;A8MV53;C9J3W3;C9JHF7;H7C446	Q9NQ55;A8MV53	5	Suppressor of SWI4 1 homolog
NHS	-0.128109	-0.113286	33682000	7.09621	7.32638	2	3	9.3897e-22	Q6T4R5	Q6T4R5	1	Nance-Horan syndrome protein
RAI14	-0.128093	-0.42713	700130000	8.27625	8.70861	3	5	2.2092e-21	Q9P0K7;E7EMX7	Q9P0K7;E7EMX7	2	Ankycorbin
TMEM14C	-0.12762	-0.438229	99811000	7.6459	7.74478	5	4	1.0651e-17	Q9P0S9	Q9P0S9	1	Transmembrane protein 14C
C1orf122	-0.126817	0.309176	135360000	7.0816	8.09093	1	1	9.4166e-12	Q6ZSJ8	Q6ZSJ8	1	Uncharacterized protein C1orf122
RSL24D1	-0.126612	-0.369483	428850000	8.08533	8.48734	2	7	1.3767e-45	Q9UHA3;H3BMQ2	Q9UHA3;H3BMQ2	2	Probable ribosome biogenesis protein RLP24
AFF1	-0.126549	-0.328852	41881000	7.1835	7.42526	2	1	4.1556e-08	F5GXF9;P51825	F5GXF9;P51825	2	AF4/FMR2 family member 1
MET	-0.126029	-0.28086	4195700000	8.93044	9.52423	18	32	1.0506e-102	P08581;B4DPY6;H7C174;P42685;Q9H3Y6;B4DY49;H7C074;H7C3Z8;H7C130	P08581	9	Hepatocyte growth factor receptor
NCAPD3	-0.125715	-0.0647666	934890000	8.15824	8.89814	9	10	3.9458e-71	P42695;G3V1A9;E9PKK4;E9PQA3;E9PL95;E9PR72;E9PJM8;E9PL84;E9PJ63	P42695;G3V1A9	9	Condensin-2 complex subunit D3
TPR	-0.125699	-0.114691	15234000000	9.74317	9.98671	116	69	0	P12270;Q5SWX9	P12270	2	Nucleoprotein TPR
MEAF6	-0.124566	-0.190832	53680000	7.6759	6.79706	3	2	3.5743e-12	Q9HAF1	Q9HAF1	1	Chromatin modification-related protein MEAF6
CPSF6	-0.124487	-0.196227	4591000000	9.28133	9.42807	12	14	1.8543e-137	Q16630;F8WJN3;F8W084	Q16630;F8WJN3	3	Cleavage and polyadenylation specificity factor subunit 6
SLC12A2	-0.124251	-0.414384	968420000	8.59764	8.75776	11	6	1.2069e-107	P55011;G3XAL9	P55011;G3XAL9	2	Solute carrier family 12 member 2
WAPAL	-0.124031	-0.143277	816930000	8.28226	8.79614	9	7	8.704e-47	Q7Z5K2;Q8WVX6	Q7Z5K2	2	Wings apart-like protein homolog
U2SURP	-0.123827	-0.133068	3325900000	9.10796	9.31042	12	14	7.2162e-94	O15042;E7ET15;C9JB80;H0Y8D9;E7EW00;H7C4V2;C9J5L1;C9JDJ7;U3KPT1	O15042;E7ET15;C9JB80	9	U2 snRNP-associated SURP motif-containing protein
PBRM1	-0.12345	-0.406809	1347900000	8.25657	9.06722	13	14	1.078e-66	Q86U86;E7EVG2;H0Y5B5;C9JPI5;C9JQF1;C9J053;C9JCJ2	Q86U86;E7EVG2;H0Y5B5	7	Protein polybromo-1
U2AF2	-0.123434	-0.221522	17620000000	9.81214	10.0465	20	24	0	P26368;K7ENG2;K7ELP8	P26368;K7ENG2	3	Splicing factor U2AF 65 kDa subunit
PPP1CA	-0.123292	-0.0260729	19716000000	10.0098	9.97712	17	18	4.2424e-223	P62136;E9PMD7;F5H037;F5H1L6;H0Y3Y6;F8W1A0;F8WE71;F8W0V8	P62136;E9PMD7	8	Serine/threonine-protein phosphatase PP1-alpha catalytic subunit;Serine/threonine-protein phosphatase
TMEM245	-0.123214	-0.461819	1130300000	8.81194	8.68285	9	4	1.7843e-115	Q9H330;H7C0G1;F8WBJ7	Q9H330;H7C0G1;F8WBJ7	3	Transmembrane protein 245
RGPD3;RGPD4	-0.122963	-0.213119	679690000	8.09262	8.74501	2	1	2.1055e-111	J3KNE0;A6NKT7;J3KNY6;Q7Z3J3	J3KNE0;A6NKT7;J3KNY6;Q7Z3J3	4	RanBP2-like and GRIP domain-containing protein 3;RanBP2-like and GRIP domain-containing protein 4
TOMM70A	-0.122805	-0.221623	10108000000	9.55375	9.81488	17	21	5.1222e-209	O94826	O94826	1	Mitochondrial import receptor subunit TOM70
UTP18	-0.122586	0.0869197	3311800000	9.13624	9.28854	7	10	1.5477e-30	Q9Y5J1;J3KSR7;J3QR85;J3QRG0;J3QLD6	Q9Y5J1	5	U3 small nucleolar RNA-associated protein 18 homolog
MTOR	-0.12235	0.219091	951290000	8.051	8.92367	5	15	2.2444e-104	P42345;B1AKP8;B1AKQ2	P42345	3	Serine/threonine-protein kinase mTOR
NCOA6	-0.122272	0.133695	13397000	6.81692	6.83484	2	1	2.4253e-10	Q14686	Q14686	1	Nuclear receptor coactivator 6
ZC3H18	-0.122067	-0.104434	2169900000	8.81869	9.17932	17	12	1.4716e-131	E7ERS3;Q86VM9;H3BP01;H3BRH3;H3BRN6	E7ERS3;Q86VM9	5	Zinc finger CCCH domain-containing protein 18
UACA	-0.121722	-0.355165	53207000	7.37845	7.46693	3	1	1.4739e-15	Q9BZF9;H0YNH8;F5H2B9;H0YN48	Q9BZF9;H0YNH8;F5H2B9;H0YN48	4	Uveal autoantigen with coiled-coil domains and ankyrin repeats
TAF15	-0.121644	-0.0448658	1435100000	8.85497	8.85674	7	7	5.5068e-123	Q92804;K7EPT6;K7EL85	Q92804;K7EPT6	3	TATA-binding protein-associated factor 2N
MPRIP	-0.121612	-0.169453	247470000	8.07515	8.10921	9	6	1.8693e-60	Q6WCQ1;J3KSW8;H0Y2S9;H0Y7E2;H7C3G6;J3QRL2;K7EL39	Q6WCQ1;J3KSW8;H0Y2S9;H0Y7E2	7	Myosin phosphatase Rho-interacting protein
ABCB10	-0.121581	-0.199023	439850000	7.83751	8.56944	1	4	5.8437e-15	Q9NRK6	Q9NRK6	1	ATP-binding cassette sub-family B member 10, mitochondrial
COMMD4	-0.120922	1.20276	105090000	7.69432	7.74525	1	1	0.0021406	H3BM91;Q9H0A8;H3BQF2;H3BUL2;H3BRX0	H3BM91;Q9H0A8;H3BQF2;H3BUL2;H3BRX0	5	COMM domain-containing protein 4
DDX28	-0.120561	-0.0399183	1594800000	9.02222	8.73426	5	5	3.4179e-40	Q9NUL7	Q9NUL7	1	Probable ATP-dependent RNA helicase DDX28
VAMP2	-0.120529	-0.302208	154100000	8.04899	7.62495	3	2	1.4617e-95	L7N2F9;F8WCA0;P63027;J3QRU4;K7EKX0;K7ENK9;P23763;F5GZV7	L7N2F9;F8WCA0;P63027;J3QRU4;K7EKX0;K7ENK9	8	Vesicle-associated membrane protein 2
COX7A2	-0.120435	-0.0390139	72409000	6.7786	7.82219	1	4	6.8948e-08	H0UI06;D6RGV5;D6RIE3;P14406;D6R9C3	H0UI06;D6RGV5;D6RIE3;P14406;D6R9C3	5	Cytochrome c oxidase subunit 7A2, mitochondrial
BAZ1A	-0.119777	-0.1666	933170000	8.11307	8.90495	12	12	2.5967e-89	Q9NRL2	Q9NRL2	1	Bromodomain adjacent to zinc finger domain protein 1A
MRPS2	-0.119463	-0.276171	1350400000	8.75756	8.8911	4	6	2.9911e-18	Q9Y399;Q5T8A0	Q9Y399;Q5T8A0	2	28S ribosomal protein S2, mitochondrial
POLR1C	-0.119401	0.0309717	3343100000	9.18435	9.25871	7	9	3.7605e-111	O15160;E7EQB9;H0Y723;D6RDJ3	O15160;E7EQB9;H0Y723;D6RDJ3	4	DNA-directed RNA polymerases I and III subunit RPAC1
CBX5	-0.119369	-0.355129	2370000000	9.028	9.11504	13	9	5.0189e-51	P45973;F8VNY3	P45973	2	Chromobox protein homolog 5
NCSTN	-0.118774	-0.315109	3356400000	9.08543	9.33021	7	8	9.1839e-24	Q92542;E7ENA9;F6Y097;H0Y6T7;H0Y3Z4;Q5T205	Q92542;E7ENA9;F6Y097;H0Y6T7	6	Nicastrin
MRPS16	-0.118743	0.37128	315610000	8.48559	6.98669	3	1	1.4229e-20	Q9Y3D3;B4E032;A6ND22	Q9Y3D3;B4E032;A6ND22	3	28S ribosomal protein S16, mitochondrial
PHKG2	-0.118445	-0.0373103	124470000	6.98195	8.06021	1	3	2.7984e-05	J3KNN3;P15735;H3BTW6;H3BP07;H3BTI9	J3KNN3;P15735;H3BTW6;H3BP07	5	Phosphorylase b kinase gamma catalytic chain, testis/liver isoform
PGK1	-0.117913	-0.00653576	130120000000	10.7532	10.8661	57	72	0	P00558;B7Z7A9;E7ERH5	P00558;B7Z7A9;E7ERH5	3	Phosphoglycerate kinase 1;Phosphoglycerate kinase
ABCC4	-0.117584	-0.299862	842990000	8.49664	8.72362	19	3	2.1588e-57	O15439;B7Z3Q7	O15439;B7Z3Q7	2	Multidrug resistance-associated protein 4
DDX6	-0.117396	0.0132121	7671800000	9.30696	9.75161	9	17	4.4709e-186	P26196	P26196	1	Probable ATP-dependent RNA helicase DDX6
NOP16	-0.117224	0.0574155	1298000000	8.88783	8.72071	6	9	5.8936e-55	Q9Y3C1;D6RIC3;D6RC60	Q9Y3C1;D6RIC3	3	Nucleolar protein 16
WDR36	-0.116802	-0.378513	4603400000	9.25761	9.44618	21	18	3.1279e-110	Q8NI36;D6R922;D6RFM8	Q8NI36;D6R922	3	WD repeat-containing protein 36
PSMA6	-0.116192	-0.127794	12260000000	9.81111	9.76246	23	21	2.0026e-104	G3V5Z7;P60900;G3V295;B4DXJ9;G3V3I1;G3V3U4;B4DQR4;H0YJC4;G3V2S7;G3V4S5	G3V5Z7;P60900;G3V295;B4DXJ9;G3V3I1;G3V3U4	10	Proteasome subunit alpha type;Proteasome subunit alpha type-6
PPIL3	-0.116176	-0.200349	359080000	8.0057	8.41122	4	7	2.7685e-44	H7BZ14;Q9H2H8;B8ZZ77;C9K058;C9J4N2;F8WC82	H7BZ14;Q9H2H8;B8ZZ77;C9K058	6	Peptidyl-prolyl cis-trans isomerase;Peptidyl-prolyl cis-trans isomerase-like 3
COX15	-0.116067	0.143916	877250000	8.58847	8.68981	7	8	5.124e-23	Q7KZN9	Q7KZN9	1	Cytochrome c oxidase assembly protein COX15 homolog
PDPR	-0.116067	-0.451346	888310000	8.27987	8.84374	3	4	1.0868e-20	Q8NCN5;A8MT40;H3BQG3;B7ZAR9;B3KSE1;H3BUH3	Q8NCN5;A8MT40;H3BQG3	6	Pyruvate dehydrogenase phosphatase regulatory subunit, mitochondrial
DDB2	-0.115973	-0.249702	592000000	7.82692	8.72005	1	3	1.3341e-30	Q92466	Q92466	1	DNA damage-binding protein 2
PRKCD	-0.11566	0.243669	77500000	6.94329	7.83711	1	2	4.0186e-10	Q05655	Q05655	1	Protein kinase C delta type
CDC73	-0.11541	-0.150097	4678200000	9.57321	8.97098	17	13	9.0149e-77	Q6P1J9	Q6P1J9	1	Parafibromin
MINPP1	-0.115176	-0.0959899	806820000	8.23274	8.8034	2	3	5.8366e-29	Q9UNW1	Q9UNW1	1	Multiple inositol polyphosphate phosphatase 1
RAVER1	-0.114879	0.0783365	2399600000	9.19868	8.91355	10	10	3.0918e-167	E9PAU2;Q8IY67;K7EQG2;K7EKA4;K7ERR4;K7EKR9	E9PAU2;Q8IY67	6	Ribonucleoprotein PTB-binding 1
LEO1	-0.114519	-0.456207	979550000	8.45478	8.84173	4	7	4.763e-10	Q8WVC0	Q8WVC0	1	RNA polymerase-associated protein LEO1
CYB5R1	-0.114145	-0.346536	1388100000	8.71992	8.9362	7	10	2.2491e-40	Q9UHQ9;H7C0R7	Q9UHQ9;H7C0R7	2	NADH-cytochrome b5 reductase 1
BAX	-0.113692	0.108223	1190700000	8.78971	8.75931	8	12	3.882e-130	Q07812;H0YA56	Q07812;H0YA56	2	Apoptosis regulator BAX
POLR2F	-0.113567	0.0851526	142990000	8.11056	7.14613	3	1	3.3057e-07	P61218;U3KQB0;U3KPY1;B0QYL9;B0QYL8;F8WC47;U3KQS8	P61218;U3KQB0;U3KPY1;B0QYL9;B0QYL8;F8WC47;U3KQS8	7	DNA-directed RNA polymerases I, II, and III subunit RPABC2
ACTN1	-0.113208	0.0274371	15015000000	9.84845	9.90097	37	43	0	P12814;H9KV75;G3V2N5;G3V2W4;H0YJW3;H7C5W8;G3V2X9;H0YJ11;G3V5M4;G3V2E8;G3V380	P12814;H9KV75	11	Alpha-actinin-1
TWISTNB	-0.112319	-0.251384	702030000	8.53847	8.55208	2	6	1.0442e-74	Q3B726	Q3B726	1	DNA-directed RNA polymerase I subunit RPA43
POLR2B	-0.112303	-0.0483376	3787300000	9.14148	9.38063	16	20	5.9887e-150	P30876;C9J2Y9;C9J4M6	P30876;C9J2Y9;C9J4M6	3	DNA-directed RNA polymerase II subunit RPB2;DNA-directed RNA polymerase
SUMO1	-0.111492	-0.284792	1159700000	8.83738	8.67397	14	7	5.3341e-35	B8ZZN6;P63165;B9A032;B8ZZJ0;B8ZZ67	B8ZZN6;P63165;B9A032;B8ZZJ0	5	Small ubiquitin-related modifier 1
TMEM205	-0.111196	-0.438249	634220000	8.5124	8.48973	8	6	6.5572e-22	Q6UW68;K7ELQ9;K7EPR0;K7EM09;K7EMV9;K7EJQ9;K7ER05	Q6UW68;K7ELQ9;K7EPR0;K7EM09	7	Transmembrane protein 205
SMC1A	-0.111041	-0.214943	10485000000	9.68629	9.75045	70	33	0	Q14683;G8JLG1;V9GY57;V9GYN9	Q14683;G8JLG1	4	Structural maintenance of chromosomes protein 1A
KRI1	-0.110963	-0.260981	626420000	8.42042	8.56007	4	7	1.7111e-50	D3YTE0;Q8N9T8;H0YFD2	D3YTE0;Q8N9T8	3	Protein KRI1 homolog
CPSF3	-0.110838	-0.0426946	1705600000	8.96178	8.89753	6	8	1.7283e-126	Q9UKF6;G5E9W3;C9JZH6	Q9UKF6;G5E9W3	3	Cleavage and polyadenylation specificity factor subunit 3
UTP14A	-0.110698	-0.0942332	4181700000	9.26266	9.37122	20	19	8.7855e-153	Q9BVJ6;F8WD00;Q5TAP6	Q9BVJ6;F8WD00	3	U3 small nucleolar RNA-associated protein 14 homolog A
DCK	-0.110667	0.932288	98285000	7.37435	7.87278	1	3	9.4797e-11	D6RFG8;P27707;D6RCP9	D6RFG8;P27707;D6RCP9	3	Deoxycytidine kinase
DERL2	-0.110168	-0.278986	164450000	8.1631	7.27577	3	1	1.0802e-08	Q9GZP9;I3L0R8;I3L1S8;I3L1W3;K7EQE8;I3L3R8;I3L4W7	Q9GZP9;I3L0R8;I3L1S8;I3L1W3;K7EQE8;I3L3R8;I3L4W7	7	Derlin-2
COQ3	-0.109888	-1.07097	86831000	7.55945	7.70388	1	1	7.8901e-07	Q9NZJ6	Q9NZJ6	1	Hexaprenyldihydroxybenzoate methyltransferase, mitochondrial
MAEA	-0.109872	-0.166584	241880000	7.78187	8.25857	1	3	4.7145e-10	E7ESC7;Q7L5Y9;B4DVN3;B4DQT1;E7ENL1;D6RE80	E7ESC7;Q7L5Y9;B4DVN3;B4DQT1;E7ENL1;D6RE80	6	Macrophage erythroblast attacher
HNRNPUL1	-0.109421	-0.100546	4716200000	9.29804	9.43615	14	13	5.7387e-115	B7Z4B8;Q9BUJ2;M0QYZ0;M0R3F1;M0R0K8;M0QYI8;M0QZV6;M0R203;M0QYM5	B7Z4B8;Q9BUJ2;M0QYZ0;M0R3F1	9	Heterogeneous nuclear ribonucleoprotein U-like protein 1
POP4	-0.109405	-0.114488	213460000	8.03019	8.02637	3	2	1.2064e-13	O95707;K7ERD7;K7EQV2;K7EK50;K7ESH8	O95707;K7ERD7;K7EQV2	5	Ribonuclease P protein subunit p29
PPP1CC	-0.109001	-0.120169	11354000000	10.0065	9.08059	7	4	2.0946e-247	P36873;F8VYE8;F8W0W8;F8VR82	P36873;F8VYE8;F8W0W8;F8VR82	4	Serine/threonine-protein phosphatase PP1-gamma catalytic subunit;Serine/threonine-protein phosphatase
NUP107	-0.108845	-0.17093	6189300000	9.23712	9.64964	14	16	1.7066e-160	P57740;B4DZ67;Q6PJE1;G3V1T4;H0YG15	P57740;B4DZ67;Q6PJE1	5	Nuclear pore complex protein Nup107
RPA3	-0.108441	0.371949	393230000	8.51775	7.80489	5	5	1.8497e-18	P35244;B5MC59	P35244;B5MC59	2	Replication protein A 14 kDa subunit
GRHPR	-0.108254	0.281431	4043200000	9.08357	9.45196	10	5	8.9014e-39	Q9UBQ7;U3KQ56;Q5T946	Q9UBQ7;U3KQ56	3	Glyoxylate reductase/hydroxypyruvate reductase
PRKDC	-0.10799	-0.0820261	133760000000	10.7707	10.8738	542	352	0	P78527;E7EUY0;F5GX40;H0YG84	P78527;E7EUY0	4	DNA-dependent protein kinase catalytic subunit
RTN4IP1	-0.107928	-0.249874	331120000	8.26689	8.16504	3	3	2.2473e-11	Q8WWV3;G3V1R2	Q8WWV3	2	Reticulon-4-interacting protein 1, mitochondrial
SAR1A	-0.10743	-0.148897	3516000000	9.35021	9.10592	10	6	7.3366e-52	Q9NR31;B4DQ19;H0Y5E8;Q5SQT8	Q9NR31;B4DQ19;H0Y5E8	4	GTP-binding protein SAR1a
SLC25A12	-0.107182	-0.355571	1843600000	8.92939	8.99722	4	8	4.9226e-74	O75746;B3KR64;B4DGK6;H0YFB2;F8W9J0	O75746;B3KR64	5	Calcium-binding mitochondrial carrier protein Aralar1
MRPL39	-0.10642	-0.0032931	1232500000	8.8024	8.77671	7	4	1.562e-26	Q9NYK5;C9JG87	Q9NYK5;C9JG87	2	39S ribosomal protein L39, mitochondrial
NOL8	-0.106358	-0.152933	788770000	8.19521	8.80074	5	4	3.9017e-28	Q76FK4;F5H101;F8WE42;F5GWN9;F5H540;F5H8B8;F5H0I5;F5H532;F5GXV1	Q76FK4;F5H101;F8WE42;F5GWN9;F5H540	9	Nucleolar protein 8
INF2	-0.106281	-0.277691	3705900000	8.47873	9.53209	12	20	1.1845e-229	Q27J81	Q27J81	1	Inverted formin-2
ACTR1A	-0.106141	0.00144204	3035400000	9.11361	9.23965	8	9	4.0621e-171	P61163;R4GMT0;B4DXP9;F5H3I4	P61163;R4GMT0;B4DXP9;F5H3I4	4	Alpha-centractin
AFG3L2	-0.105799	-0.191458	5000800000	9.02747	9.595	8	11	7.4167e-156	Q9Y4W6;K7EP56	Q9Y4W6	2	AFG3-like protein 2
PAPSS1	-0.105582	-0.140237	1535300000	8.74628	8.99023	5	7	5.1093e-41	O43252	O43252	1	Bifunctional 3-phosphoadenosine 5-phosphosulfate synthase 1;Sulfate adenylyltransferase;Adenylyl-sulfate kinase
SPRYD4	-0.10552	-0.336701	77643000	7.27724	7.7687	1	3	5.4173e-16	Q8WW59	Q8WW59	1	SPRY domain-containing protein 4
RFC4	-0.105396	-0.0275426	6899300000	9.46193	9.60232	9	11	1.0656e-101	P35249;C9JZI1;C9J8M3;C9JTT7;C9JXZ7;H7C1P0;F8WE44;C9JGY5	P35249;C9JZI1;C9J8M3;C9JTT7	8	Replication factor C subunit 4
EEF1E1	-0.10538	-0.0565962	4348600000	9.45535	9.1747	14	9	7.7729e-84	O43324;C9J1V9;D6RBD7;H0YAL7;D6RCQ0	O43324;C9J1V9;D6RBD7;H0YAL7	5	Eukaryotic translation elongation factor 1 epsilon-1
RSF1	-0.105318	-0.148289	444100000	7.61884	8.60479	3	10	5.5522e-67	Q96T23;H0YER1;H0YCN2;H7C306	Q96T23;H0YER1;H0YCN2	4	Remodeling and spacing factor 1
ACTG2	-0.10507	-0.0330085	52981000	7.53548	7.27105	2	1	2.0837e-291	C9JFL5	C9JFL5	1
SCAF8	-0.104992	0.0603242	428970000	8.33256	8.33023	9	3	4.5357e-71	Q9UPN6;B7Z888	Q9UPN6;B7Z888	2	Protein SCAF8
ZC3H4	-0.104946	-0.0715425	1036300000	8.34856	8.91017	10	11	1.4955e-55	Q9UPT8;M0QY97	Q9UPT8;M0QY97	2	Zinc finger CCCH domain-containing protein 4
MED14	-0.104558	-0.216015	254590000	7.56037	8.33895	3	7	3.5385e-31	O60244;H7C3E5;H7C017	O60244	3	Mediator of RNA polymerase II transcription subunit 14
CSPG4	-0.104449	-0.329069	1530300000	8.40478	9.10595	14	18	2.5566e-72	Q6UVK1	Q6UVK1	1	Chondroitin sulfate proteoglycan 4
PRMT1	-0.104294	0.0203421	14217000000	9.62105	10.0016	14	29	2.2663e-151	H7C2I1;Q99873;E9PKG1;E9PIX6;E9PQ98;H0YDE4;E9PNR9;Q9NR22;E9PI83;E9PMW9	H7C2I1;Q99873;E9PKG1;E9PIX6;E9PQ98	10	Protein arginine N-methyltransferase 1
NOL11	-0.104093	-0.269303	5325400000	9.36909	9.4751	7	10	1.0413e-55	Q9H8H0;J3QLQ6;J3QR28;J3QKV1	Q9H8H0;J3QLQ6	4	Nucleolar protein 11
FUS	-0.103875	-0.0426648	15838000000	9.9355	9.85844	21	21	5.0636e-124	H3BPE7;P35637	H3BPE7;P35637	2	RNA-binding protein FUS
SEPHS1	-0.103767	0.285698	985590000	8.44803	8.84821	3	5	6.5956e-30	P49903;Q5T5U6;Q5T5U7	P49903;Q5T5U6	3	Selenide, water dikinase 1
DMAP1	-0.103302	-0.11516	572210000	8.63202	8.15725	4	1	2.8991e-14	Q9NPF5;Q5TG40;Q5TG39;Q5TG38;Q5TG37	Q9NPF5;Q5TG40;Q5TG39	5	DNA methyltransferase 1-associated protein 1
MKI67	-0.103069	-0.164318	5464700000	9.26451	9.55943	65	56	0	P46013	P46013	1	Antigen KI-67
SUZ12	-0.102775	0.0688771	459260000	8.30503	8.41061	4	4	5.4509e-22	Q15022;J3QQW9	Q15022;J3QQW9	2	Polycomb protein SUZ12
TOPBP1	-0.102651	-0.167977	351560000	7.19438	8.52622	1	7	1.3501e-25	Q92547	Q92547	1	DNA topoisomerase 2-binding protein 1
PSMC5	-0.101923	0.00417777	19881000000	10.0865	9.88516	24	25	0	P62195;J3QQM1;J3QSA9;J3KRP2;J3QLH6;J3QSE0;J3QRW1;J3KTQ9;J3QRR3	P62195	9	26S protease regulatory subunit 8
EIF6	-0.101722	-0.0508311	9374200000	9.66734	9.67444	17	14	2.2799e-237	P56537;B7ZBH1;F8WDS6;F8WD20	P56537	4	Eukaryotic translation initiation factor 6
MAGEB2	-0.101629	0.336398	236720000	8.22058	7.8484	3	4	3.7868e-71	O15479	O15479	1	Melanoma-associated antigen B2
RFC3	-0.101505	-0.312258	1339500000	8.84585	8.805	3	9	2.8809e-79	P40938	P40938	1	Replication factor C subunit 3
DOLPP1	-0.101428	-0.468092	37844000	7.22	7.32732	2	3	2.4175e-12	Q86YN1;Q8IUV4	Q86YN1;Q8IUV4	2	Dolichyldiphosphatase 1
SYMPK	-0.100917	-0.106886	1951100000	8.78134	9.12927	18	20	1.3342e-139	Q92797;M0R3C7;M0QXP5;M0R180;M0R033;M0R1C2	Q92797	6	Symplekin
PSMB5	-0.100886	-0.101707	9954800000	9.76863	9.61118	17	19	7.8082e-204	P28074;H0YJM8;G3V3K3;G8JLC2	P28074	4	Proteasome subunit beta type-5
USO1	-0.100732	-0.0510703	4958700000	8.97238	9.60427	12	18	4.1388e-134	O60763;F5H4X1;F5GYR8;H0Y7C0	O60763;F5H4X1;F5GYR8	4	General vesicular transport factor p115
SLC12A4	-0.100407	-0.788265	1790400000	8.05431	9.22456	2	5	5.6494e-09	Q9UP95;I3L4N6	Q9UP95;I3L4N6	2	Solute carrier family 12 member 4
TPCN1	-0.0999583	-0.203352	103960000	7.77777	7.64362	5	4	2.1146e-33	Q9ULQ1;B7Z3R2	Q9ULQ1;B7Z3R2	2	Two pore calcium channel protein 1
DKC1	-0.0997727	-0.338032	18038000000	10.0558	9.82396	18	19	2.0353e-248	O60832;C9IYT0;H7C0M1;H7C2Q9;H7BZF2;H7C2Q2	O60832;C9IYT0;H7C0M1	6	H/ACA ribonucleoprotein complex subunit 4
AKAP1	-0.0996181	-0.0302804	322920000	8.17696	8.23709	3	3	1.1779e-71	Q92667;I3L0W0;I3L2N7;I3L2A2;I3L0K6	Q92667;I3L0W0	5	A-kinase anchor protein 1, mitochondrial
PSMD12	-0.0994017	0.052555	11777000000	9.70507	9.8265	14	22	2.7994e-137	O00232;J3KSK1;J3KTJ5	O00232	3	26S proteasome non-ATPase regulatory subunit 12
CARKD	-0.0992008	0.0697022	44533000	7.4096	7.27538	1	1	9.9704e-09	Q8IW45;B4DQR1	Q8IW45;B4DQR1	2	ATP-dependent (S)-NAD(P)H-hydrate dehydratase
NUP62	-0.0991699	-0.215982	1327600000	8.83481	8.80889	3	6	7.2718e-76	P37198;M0QXN5;M0R302;M0QX64;M0R1S1;M0QZL5;M0QX13;M0QYY0;M0QX41;M0QX10	P37198;M0QXN5	10	Nuclear pore glycoprotein p62
PCK2	-0.0987063	-0.166632	18836000000	9.98568	9.9619	20	24	3.8858e-202	Q16822;B4DW73;H0YML5;H0YM31;H0YMA5;H0YNG4;P35558;F5GZM4;H0YMU6	Q16822;B4DW73;H0YML5;H0YM31	9	Phosphoenolpyruvate carboxykinase [GTP], mitochondrial
PARP4	-0.0981349	0.0097772	241170000	7.73165	8.27245	1	3	1.4658e-13	Q9UKK3	Q9UKK3	1	Poly [ADP-ribose] polymerase 4
BZW1	-0.097826	-0.319046	5506600000	9.48009	9.39548	10	9	1.112e-161	Q7L1Q6;C9IZ80;C9JFN4;C9JWF5;C9J188;C9JV57	Q7L1Q6;C9IZ80;C9JFN4	6	Basic leucine zipper and W2 domain-containing protein 1
GNL3	-0.097718	-0.136712	25862000000	10.1117	10.1116	25	18	0	Q9BVP2;B4DMU5;C9JZT7;C9JYH9	Q9BVP2	4	Guanine nucleotide-binding protein-like 3
PPP6R3	-0.0969926	0.00417777	1123800000	8.86693	8.5885	2	3	1.7579e-18	G8JLI3;Q5H9R7;E9PKF6;H7BXH2;E9PQP7;H0YEN2;E9PK08;E9PNN8;H0YDK9	G8JLI3;Q5H9R7;E9PKF6;H7BXH2;E9PQP7;H0YEN2;E9PK08	9	Serine/threonine-protein phosphatase 6 regulatory subunit 3
BAG2	-0.0966686	-0.205547	4395900000	9.4035	9.27038	14	21	6.8231e-152	O95816;B4DXE2;A2A296	O95816;B4DXE2	3	BAG family molecular chaperone regulator 2
XPO7	-0.0958049	0.224905	2226900000	8.4248	9.29246	8	18	2.9742e-86	E9PEN8;Q9UIA9;E7ESC6;E5RIW1;H0YBE1	E9PEN8;Q9UIA9;E7ESC6	5	Exportin-7
DHRS7B	-0.0956508	-0.438385	992460000	8.78916	8.57641	11	9	1.348e-48	Q6IAN0;J3KRS1;J3QKT1	Q6IAN0;J3KRS1	3	Dehydrogenase/reductase SDR family member 7B
FAM117B	-0.0955583	0.267835	33315000	7.20566	7.23699	2	2	5.5166e-22	Q6P1L5	Q6P1L5	1	Protein FAM117B
VAC14	-0.0954658	-0.135935	220180000	7.46979	8.28033	1	2	3.1403e-12	Q08AM6;H3BUU8;H3BN23	Q08AM6;H3BUU8	3	Protein VAC14 homolog
MYO1B	-0.0953579	-0.0918634	12695000000	9.5421	9.9643	24	30	2.0398e-239	O43795;E9PDF6;E7EQD9;E7EPB4;H7C2Y7;C9JYW1;Q9UBC5;C9JUP5;F5GWY8;G3V342;C9K0I9	O43795;E9PDF6	11	Unconventional myosin-Ib
ACTL6A	-0.0953116	-0.0560562	8776100000	9.64722	9.63727	12	24	1.4607e-173	O96019;H7C5S0;O94805;C9JQT2	O96019	4	Actin-like protein 6A
GTPBP4	-0.0953116	-0.261794	16025000000	9.89948	9.90803	23	22	5.0294e-221	Q9BZE4;B7Z7A3;B4DY13;Q5T3R7	Q9BZE4;B7Z7A3;B4DY13	4	Nucleolar GTP-binding protein 1
HNRNPH2	-0.0944027	-0.119009	3021000000	9.28221	9.04368	7	6	8.4199e-155	P55795	P55795	1	Heterogeneous nuclear ribonucleoprotein H2
ATP5I	-0.0942486	-0.0666691	1037000000	7.36996	9.00587	2	6	4.6308e-16	P56385	P56385	1	ATP synthase subunit e, mitochondrial
DIMT1	-0.0935557	-0.28351	4058400000	8.73755	9.54555	7	14	5.3512e-79	Q9UNQ2;D6RCL3	Q9UNQ2	2	Probable dimethyladenosine transferase
EXOSC8	-0.0934941	-0.275018	833650000	8.3211	8.79532	4	7	5.1286e-63	Q96B26	Q96B26	1	Exosome complex component RRP43
MUS81	-0.0929863	-0.120718	63517000	7.53915	7.46105	1	1	1.1245e-05	Q96NY9;E9PRI1;H0YDU2;H0YDE3;H0YDK3;E9PII7;E9PL60	Q96NY9;E9PRI1;H0YDU2;H0YDE3;H0YDK3;E9PII7;E9PL60	7	Crossover junction endonuclease MUS81
MEPCE	-0.0929248	-0.0971161	588260000	8.17158	8.64327	3	5	5.9779e-13	Q7L2J0	Q7L2J0	1	7SK snRNA methylphosphate capping enzyme
GPATCH4	-0.0922633	-0.330774	1273000000	7.89466	9.07719	4	9	3.7829e-123	Q5T3I0;E9PAV9;F8W895;F2Z3C6;E9PPY4	Q5T3I0;E9PAV9;F8W895	5	G patch domain-containing protein 4
NDUFV1	-0.092171	0.931305	1200800000	8.92841	8.54754	4	5	1.3306e-26	P49821;G3V0I5;E9PQP1;B4DE93;E9PMX3;E9PPR0;E9PLC6;E9PJL9;E9PPS5;E9PPD6;H0YE81;H0YD04	P49821;G3V0I5;E9PQP1;B4DE93;E9PMX3;E9PPR0;E9PLC6;E9PJL9	12	NADH dehydrogenase [ubiquinone] flavoprotein 1, mitochondrial
CREBBP	-0.0916635	-0.0334809	682790000	7.74364	8.79752	7	15	4.6894e-80	Q92793;I3L466;I3L0Q1;I3L3I5	Q92793	4	CREB-binding protein
SIK3;KIAA0999	-0.0916021	-0.023607	133550000	6.6184	8.1119	1	2	2.9093e-64	J3KPC8;H0Y494;H0Y4E8;Q9Y2K2;A1A5A8;A1A5A9;H7C3X8	J3KPC8;H0Y494;H0Y4E8;Q9Y2K2;A1A5A8;A1A5A9;H7C3X8	7	Serine/threonine-protein kinase SIK3
PWP2	-0.0911564	-0.242362	2806400000	9.12577	9.16744	21	12	1.3594e-104	Q15269;C9J544	Q15269	2	Periodic tryptophan protein 2 homolog
ZNF598	-0.0910334	0.219463	550850000	8.11975	8.62232	4	4	4.2706e-56	Q86UK7;H3BQQ2;H3BR87	Q86UK7;H3BQQ2	3	Zinc finger protein 598
USP7	-0.090972	-0.0714667	11770000000	9.6767	9.84632	42	26	3.0437e-222	Q93009;B7Z815;F5H8E5;H3BND8;F5H2X1;H3BQD1;H3BRA2;H3BTM1;H3BUV0;H3BMF6;I3L2D8	Q93009;B7Z815;F5H8E5;H3BND8	11	Ubiquitin carboxyl-terminal hydrolase 7;Ubiquitin carboxyl-terminal hydrolase
ARPC1B	-0.0909412	0.00475299	4823000000	9.28033	9.4648	13	12	8.0843e-118	O15143;C9J6C8;C9JFG9;C9JQM8;C9JEY1;C9J4Z7;C9K057;C9JBJ7;C9JTT6	O15143	9	Actin-related protein 2/3 complex subunit 1B
STAG1;DKFZp781D1416	-0.0906186	-0.196343	792460000	7.86491	8.85684	5	6	1.8822e-90	Q8WVM7;Q6P275;Q68DW7;F5H1C4;H7C595	Q8WVM7;Q6P275;Q68DW7;F5H1C4	5	Cohesin subunit SA-1
POU2F1	-0.0905111	-0.599418	282420000	8.09764	8.19648	3	3	1.3846e-21	J3KP77;P14859;H0YKT2;B5ME60;E9PNC9;H0YLL6;P09086;Q9UKI9;H0YNW1;U3KQ96;U3KQN1;H0YLC5	J3KP77;P14859	12	POU domain, class 2, transcription factor 1
SF3B2	-0.0903267	-0.150929	11089000000	9.7162	9.76986	31	25	8.5558e-233	Q13435;E9PPJ0;H0YCG1;E9PJ04;E9PJT3;H0YEX5;E9PIL8	Q13435;E9PPJ0;H0YCG1;E9PJ04	7	Splicing factor 3B subunit 2
SUPT4H1	-0.0902192	-0.104139	76385000	7.75761	7.28233	1	1	1.9223e-06	P63272;J3QR04;J3KSQ6	P63272;J3QR04;J3KSQ6	3	Transcription elongation factor SPT4
PTGES3	-0.0897892	0.206518	1666600000	9.17846	8.1997	7	3	2.7795e-60	Q15185;B4DP11;B4DP21;B4DHP2;B4DDC6	Q15185;B4DP11;B4DP21;B4DHP2	5	Prostaglandin E synthase 3
UBTF	-0.0895129	-0.0485614	3454000000	9.25602	9.21769	13	10	5.9261e-72	P17480;E9PKP7;E9PLT2;E9PMM2	P17480;E9PKP7	4	Nucleolar transcription factor 1
SLC5A6	-0.0894976	-0.115863	255720000	8.12169	8.09121	2	1	3.0186e-05	Q9Y289	Q9Y289	1	Sodium-dependent multivitamin transporter
TOP3A	-0.0893747	-0.974659	148980000	8.00091	7.68813	2	1	1.6248e-07	Q13472;B4DK80;O95985;B4DSJ0;H0Y6W0;E7EWY2;H7C4B0	Q13472;B4DK80	7	DNA topoisomerase 3-alpha;DNA topoisomerase
TIMM8B	-0.0892366	-0.00891452	171760000	6.52689	8.22632	1	3	3.7599e-16	G3XAN8;Q9Y5J9;E9PIR3	G3XAN8;Q9Y5J9	3	Mitochondrial import inner membrane translocase subunit Tim8 B
POGLUT1	-0.0892213	-0.589073	817500000	8.44528	8.73136	4	7	5.2299e-27	Q8NBL1;H7C5H0;B4DVA9;F8WEW4	Q8NBL1;H7C5H0	4	Protein O-glucosyltransferase 1
WRNIP1	-0.0891906	-0.0475323	1837400000	8.24689	9.22032	4	8	8.548e-48	Q96S55	Q96S55	1	ATPase WRNIP1
IL6ST	-0.088807	-0.705029	883140000	8.6741	8.61381	2	7	1.0884e-25	P40189	P40189	1	Interleukin-6 receptor subunit beta
MRGBP	-0.0887149	-0.0499049	361900000	8.47088	7.82075	1	2	7.6586e-12	Q9NV56	Q9NV56	1	MRG-binding protein
ZFR	-0.0883621	-0.121408	7688600000	9.39922	9.71443	29	31	0	Q96KR1;H0Y8W1	Q96KR1	2	Zinc finger RNA-binding protein
REXO4	-0.0881627	-0.225683	637780000	8.59678	8.38491	5	3	7.7912e-19	Q9GZR2	Q9GZR2	1	RNA exonuclease 4
SRSF2;SFRS2	-0.0881321	0.109026	5369700000	9.35514	9.49196	11	10	2.177e-82	Q01130;B4DN89;J3KP15;J3QL05;Q9BRL6	Q01130;B4DN89;J3KP15;J3QL05	5	Serine/arginine-rich splicing factor 2
UCHL5	-0.0880247	0.00590291	5843800000	9.33832	9.56401	7	12	3.6346e-89	Q5LJA5;Q5LJA9;Q9Y5K5;Q5LJB0;H0Y6Y4;B4DW59;B7Z9U9;H0Y4E0;H0Y636;H0Y4K0	Q5LJA5;Q5LJA9;Q9Y5K5;Q5LJB0;H0Y6Y4;B4DW59	10	Ubiquitin carboxyl-terminal hydrolase isozyme L5
PHF14	-0.0876567	-0.0965297	83701000	7.60752	7.63543	2	1	1.0976e-12	O94880	O94880	1	PHD finger protein 14
DCAF13	-0.0867985	-0.0235191	1857700000	8.93997	8.99421	5	13	8.0557e-42	Q9NV06;E7EVM5;E5RHM4;E5RJ28	Q9NV06;E7EVM5	4	DDB1- and CUL4-associated factor 13
PSMC4	-0.0867219	0.0650208	9362200000	9.60985	9.72344	18	19	9.8028e-136	P43686	P43686	1	26S protease regulatory subunit 6B
TNRC6B	-0.0866299	0.110898	84555000	7.61064	7.64105	3	3	1.8447e-38	Q9UPQ9;H0Y720	Q9UPQ9	2	Trinucleotide repeat-containing gene 6B protein
WDR33	-0.0866146	0.494159	321610000	7.56102	8.45518	2	3	7.3296e-09	Q9C0J8;C9J8B4;B9A053	Q9C0J8	3	pre-mRNA 3 end processing protein WDR33
SPTBN1	-0.086492	-0.0690735	61106000000	10.4389	10.5268	273	179	0	Q01082;F8W6C1;P11277	Q01082	3	Spectrin beta chain, brain 1
MRPS30	-0.0861397	-0.174784	791380000	8.71331	8.4387	6	4	3.7814e-41	Q9NP92	Q9NP92	1	28S ribosomal protein S30, mitochondrial
NUP214	-0.0859407	-0.087626	4225400000	9.14473	9.45177	32	29	1.5095e-268	P35658;H0Y837;H0YF36;B7ZAV2;E9PKD2	P35658	5	Nuclear pore complex protein Nup214
DNAJC10	-0.0859101	-0.00623147	1077000000	8.38039	8.92267	4	8	3.2456e-23	Q8IXB1;Q3B7W8;E7EP04	Q8IXB1	3	DnaJ homolog subfamily C member 10
ABCB1	-0.0856192	-0.528115	315970000	8.13085	8.25722	9	2	6.9962e-71	P08183;B5AK60;P21439	P08183;B5AK60	3	Multidrug resistance protein 1
CPSF2	-0.0856192	-0.256959	689130000	8.36372	8.66093	1	5	1.1497e-23	Q9P2I0;H0YJF4	Q9P2I0	2	Cleavage and polyadenylation specificity factor subunit 2
SF3B3	-0.0854508	-0.109234	34570000000	10.1035	10.34	83	61	0	Q15393;J3QL37;I3L4G7;J3QRB2;H3BMB0;J3QKV4	Q15393	6	Splicing factor 3B subunit 3
SSFA2	-0.0852824	-0.0767519	788690000	8.31399	8.76539	13	9	7.7206e-79	P28290;E9PHV5;E7END2;E7EUL7;H7BZ26	P28290;E9PHV5;E7END2;E7EUL7	5	Sperm-specific antigen 2
ARPC5	-0.0852212	0.240742	609020000	8.71388	7.96172	4	1	1.4362e-20	O15511;B1ALC0	O15511;B1ALC0	2	Actin-related protein 2/3 complex subunit 5
WWP2	-0.0850222	-0.312742	100240000	7.84758	7.47481	3	1	5.6602e-14	O00308	O00308	1	NEDD4-like E3 ubiquitin-protein ligase WWP2
NPR3	-0.0847468	-0.39665	963850000	8.84669	8.41711	5	5	5.2682e-29	P17342;C9JK69;D6RDL8;H0Y9B9	P17342	4	Atrial natriuretic peptide receptor 3
NUP93	-0.0846856	-0.0655062	14751000000	9.7456	9.96305	40	33	7.7963e-147	Q8N1F7;H3BVG0;H3BM93;H3BRI8;H3BV11;H3BNN5;H3BP95;H3BRD9;H3BPA9;H3BMX0;H3BVE2;H3BV15;H3BNG7	Q8N1F7;H3BVG0	13	Nuclear pore complex protein Nup93
PSMD14	-0.0846397	-0.0803472	6540600000	9.40248	9.60361	16	11	3.2634e-82	O00487;C9JW37	O00487	2	26S proteasome non-ATPase regulatory subunit 14
VMA21	-0.0843797	-0.492464	235370000	6.34584	8.36764	1	5	8.2467e-11	Q3ZAQ7	Q3ZAQ7	1	Vacuolar ATPase assembly integral membrane protein VMA21
SPATA20	-0.0839361	-0.0104395	15004000	6.92049	6.82459	2	1	0.0016039	Q8TB22	Q8TB22	1	Spermatogenesis-associated protein 20
CCDC75	-0.083875	0.116098	279500000	8.13789	8.15269	3	1	0.0005986	Q8N954	Q8N954	1	Coiled-coil domain-containing protein 75
CALM1;CALM2	-0.0838445	0.159887	14707000000	9.88795	9.84394	37	23	0	E7ETZ0;P62158;Q96HY3;G3V361;M0QZ52;G3V479;G3V226	E7ETZ0;P62158;Q96HY3;G3V361	7	Calmodulin
ERCC5	-0.0836762	-0.190125	233310000	7.67849	8.26862	2	3	2.0912e-37	P28715;R4GMW8	P28715;R4GMW8	2	DNA repair protein complementing XP-G cells
MORF4L2	-0.0836304	0.190425	82730000	7.77436	7.36644	1	3	4.5136e-27	Q15014;Q5JXX3;Q5JXX2;Q5JXX1	Q15014;Q5JXX3;Q5JXX2;Q5JXX1	4	Mortality factor 4-like protein 2
CHTF8	-0.0834164	-1.21287	461780000	7.06228	8.65344	1	1	3.1306e-05	P0CG13;H3BQB7;E5RHL4;E5RGY5;H0YAV5	P0CG13;H3BQB7;E5RHL4;E5RGY5;H0YAV5	5	Chromosome transmission fidelity protein 8 homolog
KHSRP	-0.0828356	0.00302647	26381000000	10.1392	10.1004	36	32	0	Q92945;M0R0I5;M0QYH3;M0QXW7;M0R3J3;M0R0C6;M0QYG1;M0R263;M0R251	Q92945	9	Far upstream element-binding protein 2
DNTTIP2	-0.0827439	0.0426443	3041600000	9.29874	9.02206	13	10	3.3507e-216	Q5QJE6;J3KP30	Q5QJE6;J3KP30	2	Deoxynucleotidyltransferase terminal-interacting protein 2
IER3IP1	-0.0825606	-0.131566	56210000	6.51879	7.72352	1	3	4.9538e-17	Q9Y5U9	Q9Y5U9	1	Immediate early response 3-interacting protein 1
BCL10	-0.0825147	0.0190613	258970000	7.95606	8.22683	5	3	8.1384e-27	O95999	O95999	1	B-cell lymphoma/leukemia 10
SON	-0.082194	-0.316366	2112000000	8.94573	9.08973	22	19	7.0862e-207	P18583;J3QSZ5;H7C2G8;H7C257;H7C1S4	P18583	5	Protein SON
RHOT2	-0.0818427	-0.296846	331240000	8.17391	8.26005	1	2	9.1633e-21	Q8IXI1;I3L2C6;H3BST5;H3BUX4;H3BVI5;H3BMP9	Q8IXI1;I3L2C6;H3BST5	6	Mitochondrial Rho GTPase 2
STK32C	-0.0818275	0.563158	18987000	6.99593	6.95809	1	1	3.1385e-07	B7Z7J1;Q86UX6	B7Z7J1;Q86UX6	2	Serine/threonine-protein kinase 32C
FRS2	-0.0813696	-0.417348	14844000	6.89338	6.8464	2	2	1.7945e-06	Q8WU20	Q8WU20	1	Fibroblast growth factor receptor substrate 2
PRPF3	-0.0811406	-0.218028	4950400000	9.28715	9.47906	18	20	1.315e-122	O43395;E7EVD1;B4DSY9	O43395;E7EVD1	3	U4/U6 small nuclear ribonucleoprotein Prp3
TRIM33	-0.0811406	-0.0479498	2489200000	8.85605	9.24829	10	8	3.9851e-61	Q9UPN9;H0Y612;E7EN20	Q9UPN9;H0Y612	3	E3 ubiquitin-protein ligase TRIM33
C11orf68	-0.0810948	-0.133179	315190000	8.0664	8.29813	1	2	0.00092802	Q9H3H3	Q9H3H3	1	UPF0696 protein C11orf68
CDK5RAP3	-0.0810338	-0.412405	1656700000	8.89997	8.9357	6	7	1.3164e-21	Q96JB5;F5H3I5;J3QQY1;J3QL86;J3QRM1;J3QS62;J3KS63;J3KRK4;J3KRI2	Q96JB5;F5H3I5;J3QQY1	9	CDK5 regulatory subunit-associated protein 3
GATAD1	-0.0803472	-0.394449	36655000	7.36946	7.12195	2	1	4.0004e-23	Q8WUU5	Q8WUU5	1	GATA zinc finger domain-containing protein 1
CAPZA1	-0.0802862	-0.0557562	11847000000	9.6493	9.86849	12	13	3.562e-162	P52907	P52907	1	F-actin-capping protein subunit alpha-1
TROVE2	-0.0800574	-0.186393	4768600000	8.832	9.61166	7	7	6.0465e-55	P10155;Q5LJA0;H0Y9N5;D6RE09;D6RDN1;G5E9R9	P10155;Q5LJA0	6	60 kDa SS-A/Ro ribonucleoprotein
RNF40	-0.0798744	-0.250577	713460000	8.625	8.46503	10	4	2.9729e-57	O75150;H3BP71;F8W8Z4;I3L332;H3BUL6;H3BQ99;H3BS50	O75150;H3BP71;F8W8Z4	7	E3 ubiquitin-protein ligase BRE1B
BICD2	-0.0792646	0.280362	201970000	8.05511	7.94661	2	2	9.1988e-09	Q8TD16	Q8TD16	1	Protein bicaudal D homolog 2
UFD1L	-0.0792646	0.148999	4645700000	9.23545	9.46627	9	13	4.3895e-60	Q92890;A6NJ11;C9IZG3;C9J6N9;C9JNP9	Q92890;A6NJ11;C9IZG3	5	Ubiquitin fusion degradation protein 1 homolog
TDP2	-0.0779849	0.424385	331400000	7.60094	8.46464	1	4	1.4191e-26	O95551	O95551	1	Tyrosyl-DNA phosphodiesterase 2
[truncated: 2,167 more rows]
