# Supplementary material for: α-Catenin levels determine direction of YAP/TAZ response to autophagy perturbation
Source: Nat Commun. 2021 Mar 17;12:1703. doi: 10.1038/s41467-021-21882-1 (PMC7969950; doi:10.1038/s41467-021-21882-1)
Supplement: Supplementary file 6 — Source Data [file 41467_2021_21882_MOESM6_ESM.xlsx]

## Sheet: Figure 1
Fig. 1b									Fig. 1i
		Nc > Cyt (%)	Nc = Cyt (%)	Nc < Cyt (%)	Total no. cells (%)					EXP1	BrdU positive	BrdU negative	Total no. cells
	Ctrl	76.1905	19.0476	4.7619	100					Ctrl	56	74	130
	ATG16L1 KD	15.2941	32.9412	51.7647	100					ATG16L1 KD	18	58	76
	ATG7/10 KD	16.8675	21.6867	61.4458	100					ATG7/10 KD	3	105	108
										EXP2	BrdU positive	BrdU negative	Total no. cells
Fig. 1e										Ctrl	76	126	202
		Nc > Cyt	Nc = Cyt	Nc < Cyt	Total no. cells					ATG16L1 KD	23	227	250
	WT1	75	34	3	112					ATG7/10 KD	11	201	212
	WT2	56	22	2	80
	Wt3	67	34	4	105					EXP3	BrdU positive	BrdU negative	Total no. cells
	Atg16hyp1	1	14	105	120					Ctrl	65	79	144
	Atg16hyp2	0	21	63	84					ATG16L1 KD	10	51	61
	Atg16hyp3	7	26	179	212					ATG7/10 KD	2	76	78
	Atg16hyp4	9	32	154	195
										BrdU positive (%)	mean	s.d.
	mean (%)	Nc > Cyt	Nc = Cyt	Nc < Cyt						Ctrl	41.9465	3.88299
	WT	66.9246	30.0794	2.99603						ATG16L1 KD	16.4259	7.24216
	Atg16hyp	2.18765	16.3353	81.4771						ATG7/10 KD	3.51019	1.45754
	s.d.	Nc > Cyt	Nc = Cyt	Nc < Cyt						BrdU negative (%)	mean	s.d.
	WT	3.09543	2.4523	0.71014						Ctrl	58.0535	3.88299
	Atg16hyp	2.14129	6.14961	5.57479						ATG16L1 KD	83.5741	7.24216
										ATG7/10 KD	96.4898	1.45754
Fig. 1f
	Luciferase/ Renilla acitvity (arb. units)								Fig. 1j
	WT1	1								EXP1	Cell area (µm2)
	WT2	1								Ctrl	1234.74
	WT3	1								ATG16L1 KD	203.094
	Atg16hyp1	0.431569								ATG7/10 KD	231.484
	Atg16hyp2	0.3759
	Atg16hyp3	0.414488								EXP2	Cell area (µm2)
	Atg16hyp4	0.674941								Ctrl	1071.81
	Atg16hyp5	0.743766								ATG16L1 KD	421.135
										ATG7/10 KD	670.718
	Luciferase/Renilla	mean (arb. units)	s.d.
	WT	1	0							EXP3	Cell area (µm2)
	Atg16hyp	0.528133	0.168423							Ctrl	1033.34
										ATG16L1 KD	608.359
Fig. 1g										EXP4	Cell area (µm2)
		stress fibres (%)	no stress fibres (%)	Total no. cells (%)						Ctrl	994.053
	WT	100	0	100						ATG7/10 KD	404.104
	Atg16hyp	17.1233	82.8767	100
										EXP5	Cell area (µm2)
										Ctrl	1054.78
										ATG7/10 KD	333.595
										EXP6	Cell area (µm2)
										Ctrl	1020.54
										ATG7/10 KD	349.173
										Cell area (µm2)	mean	s.d.
										Ctrl	1113.29	106.918
										ATG16L1 KD	410.863	202.828
										Cell area (µm2)	mean	s.d.
										Ctrl	1075.18	94.145
										ATG7/10 KD	410.863	164.827

## Sheet: Figure 2
Fig. 2a									Fig. 2d
		BrdU positive	BrdU negative	Total no. cells						STIFF	Spheric (%)	Branched (%)
	WT1	124	146	270						WT1	68.5185	31.4815
	WT2	80	35	115						WT2	64.1026	35.8974
	Atg16hyp1	16	158	174						WT3	75	25
	Atg16hyp2	35	174	209						Atg16hyp1	10.2564	89.7436
	Atg16hyp3	30	330	360						Atg16hyp2	18.1818	81.8182
										Atg16hyp3	11.2195	88.7805
										Atg16hyp4	28.8288	71.1712
	BrdU positive (%)	mean	s.d.							Atg16hyp5	8.69565	91.3043
	WT	57.7456	16.7155
	Atg16hyp	11.425	4.62855							mean - STIFF	Spheric (%)	Branched (%)
										WT	69.207	30.793
	BrdU negative (%)	mean	s.d.							Atg16hyp	15.4364	84.5636
	WT	42.2544	16.7155
	Atg16hyp	88.575	4.62855							s.d. - STIFF	Spheric (%)	Branched (%)
										Ctrl	5.48125	5.48125
										Atg16hyp	8.32086	8.32086
Fig. 2b
		Cell area (µm2)
	WT1	1484.54							Fig. 2e
	WT2	1499.77								EXP1	Diameter of soft acini (µm)
	WT3	945.532								Ctrl	82.5174
	Atg16hyp1	499.885								ATG16L1 KD	49.865
	Atg16hyp2	617.582								ATG7/10 KD	42.9602
	Atg16hyp3	207.01
	Atg16hyp4	241.549								EXP2	Diameter of soft acini (µm)
										Ctrl	89.614
										ATG16L1 KD	58.2344
	Cell area (µm2)	mean	s.d.							ATG7/10 KD	35.2423
	WT	1309.95	315.685
	Atg16hyp	391.506	211.423							EXP3	Diameter of soft acini (µm)
										Ctrl	96.8496
										ATG16L1 KD	50.5694
Fig. 2c										ATG7/10 KD	51.632
	EXP1 - STIFF	Spheric	Branched	Spheric (%)	Branched (%)
	Ctrl	63	117	35	65
	ATG16L1 KD	208	13	94.1176	5.88235					Acini (µm)	mean	s.d.
	ATG7/10 KD	126	8	94.0299	5.97015					Ctrl	89.6604	7.16622
										ATG16L1 KD	52.8896	4.64212
	EXP2 - STIFF	Spheric	Branched	Spheric (%)	Branched (%)					ATG7/10 KD	43.2782	8.1995
	Ctrl	5	107	4.46429	95.5357
	ATG16L1 KD	192	22	89.7196	10.2804
	ATG7/10 KD	121	17	87.6812	12.3188				Fig. 2f
										Diameter of soft acini (µm)
	EXP3 - STIFF	Spheric	Branched	Spheric (%)	Branched (%)					WT	Atg16hyp
	Ctrl	3	35	7.89474	92.1053					80.2703	112.131
	ATG16L1 KD	53	11	82.8125	17.1875					138.937	42.481
	ATG7/10 KD	36	7	83.7209	16.2791					51.9999	56.342
										84.3325	104.976
	EXP4 - STIFF	Spheric	Branched	Spheric (%)	Branched (%)					48.6485	42.9996
	Ctrl	9	29	23.6842	76.3158					53.0977	54.8779
	ATG16L1 KD	128	5	96.2406	3.7594					84.7001	50.0868
	ATG7/10 KD	28	1	96.5517	3.44828					100.07	41.9908
										72.5664	46.44
	EXP5 - STIFF	Spheric	Branched	Spheric (%)	Branched (%)					25.5691	48.6485
	Ctrl	3	41	6.81818	93.1818					122.157	38.1904
	ATG16L1 KD	49	8	85.9649	14.0351					95.6419	47.5726
	ATG7/10 KD	52	2	96.2963	3.7037					95.6419	55.8144
										95.6419	39.7088
	mean	Spheric (%)	Branched (%)							55.0662	67.08
	Ctrl	15.5723	84.4277							53.4305	88.6591
	ATG16L1 KD	89.7711	10.2289							150.192	39.2599
	ATG7/10 KD	91.656	8.34401							79.5866	47.2295
										62.1341	60.5913
	s.d.	Spheric (%)	Branched (%)							73.539	81.9305
	Ctrl	5.9254	5.9254							58.4796	38.1904
	ATG16L1 KD	2.48655	2.48655							136.921	45.0171
	ATG7/10 KD	2.54853	2.54853							86.9241	51.3123
										91.9357	58.1068
										98.1006	50.9369
	EXP1 - SOFT	Spheric	Branched	Spheric (%)	Branched (%)					71.8298	51.3123
	Ctrl	183	6	96.8254	3.1746					78.085	79.1389
	ATG16L1 KD	95	3	96.9388	3.06122					92.0802
	ATG7/10 KD	87	0	100	0					84.0164
										61.5846
	EXP2 - SOFT	Spheric	Branched	Spheric (%)	Branched (%)					72.3419
	Ctrl	292	12	96.0526	3.94737					73.539
	ATG16L1 KD	36	0	100	0					123.133
	ATG7/10 KD	39	2	95.122	4.87805
	EXP3- SOFT	Spheric	Branched	Spheric (%)	Branched (%)					Acini (µm)	mean	s.d.
	Ctrl	60	8	88.2353	11.7647					WT	83.3998	27.9089
	ATG16L1 KD	48	4	92.3077	7.69231					Atg16hyp	57.075	19.7959
	ATG7/10 KD	21	1	95.4545	4.54545
	mean	Spheric (%)	Branched (%)
	Ctrl	93.7044	6.29556
	ATG16L1 KD	96.4155	3.58451
	ATG7/10 KD	96.8588	3.14117
	s.d.	Spheric (%)	Branched (%)
	Ctrl	4.75215	4.75215
	ATG16L1 KD	3.87276	3.87276
	ATG7/10 KD	2.72541	2.72541

## Sheet: Figure 3
Fig. 3b									Fig. 3h	Cell area (µm2)					Fig. 3i	Cell area (µm2)
		Nc > Cyt	Nc = Cyt	Nc < Cyt	Total no. cells					Ctrl	EBSS					Tat-scramble	Tat-beclin1
	Ctrl	0	11	132	143					276.36	1356.52					289.06	1056.3
	EBSS	98	38	10	146					353.16	1127.31					259.19	1206.31
										331.77	1063.93					292.42	364.58
		Nc > Cyt (%)	Nc = Cyt (%)	Nc < Cyt (%)	Total no. cells (%)					375.03	1030.92					271.08	524.02
	Ctrl	0	7.69231	92.3077	100					262.51	842.75					278.45	465.81
	EBSS	67.1233	26.0274	6.84932	100					349.64	1364.36					321.88	383.31
										278.2	1034					134.03	625.76
										520.43	723.29					351.96	769.17
Fig. 3c										386.59	1083.04					364.76	658.63
		stress fibres	no stress fibres	Total no. cells						491.63	1027.07					252.99	1035.75
	Ctrl	9	134	143						434.56	1299.1					432.65	378.44
	EBSS	132	14	146						398.08	896.38					204.41	561.76
										305.41	1049.12					177.76	915.17
		stress fibres (%)	no stress fibres (%)	Total no. cells (%)						365.38	1088.72					225.65	493.43
	Ctrl	6.29371	93.7063	100						279.5	1115.62					339.64	1000.02
	EBSS	90.411	9.58904	100						478.23	946.29					305.28	917.71
										474.49	1102.22					312.32	390.56
										265.19	770.78					377.04	428.4
Fig. 3e										359.64	931.97					246.51	656.57
		Nc > Cyt	Nc = Cyt	Nc < Cyt	Total no. cells					210.51	659.74					264.28	701.12
	Tat-scramble	0	10	129	139					380.63	1085.13					331.02	358.68
	Tat-beclin1	32	84	42	158					525.38	1304.1					383.55	418.02
										264.26	1217.48					236.1	717.91
		Nc > Cyt (%)	Nc = Cyt (%)	Nc < Cyt (%)	Total no. cells (%)					304.42	647.73					129.47	700.4
	Tat-scramble	0	7.19424	92.8058	100					248.46	1152.23					217.35	699.02
	Tat-beclin1	20.2532	53.1646	26.5823	100					186	969.56					205.34	572.73
										238.15	950.07					237.84	627.83
										220.06	897.93					246.97	718.97
Fig. 3f										288.61	860.62					203.67	620.93
	EXP1	Luciferase/ Renilla acitvity (arb. units)								428.87	615.84					241.17	530.62
	Ctrl	1								247.3	785.02					148.6	712.65
	EBSS	1.17193								337.32	678.39					210.91	757.58
										263.7	968.9					262.65	851.67
	EXP2	Luciferase/ Renilla acitvity (arb. units)								252.08	897.83					141.31	561.92
	Ctrl	1								375.94	863.9					232.74	602.6
	EBSS	1.15114								221.88	919.81					185.32	451.14
										222.85	607.55					263.01	648.09
	EXP3	Luciferase/ Renilla acitvity (arb. units)								300.53	772.63					265.39	475.14
	Ctrl	1								248.41	851.89					217.03	803.04
	EBSS	1.21121								258.03	674.79					235.05	562.78
										182.01	450.02					186.74	754.19
	Luciferase/Renilla	mean (arb. units)	s.d.							362.22	1276.52					314.88
	Ctrl	1	0													182.27
	EBSS	1.17809	0.030509							Cell area (µm2)	mean	s.e.m.				207.47
										Ctrl	322.7	14.0927				178.44
										EBSS	951.454	33.8734
Fig. 3g
		Luciferase/ Renilla acitvity (arb. units)
	Tat-scramble	0.975456														Cell area (µm2)	mean	s.e.m.
	Tat-scramble	1.04756														Tat-scramble	252.57	10.3819
	Tat-scramble	0.976981														Tat-beclin1	650.701	32.0341
	Tat-beclin1	1.40323
	Tat-beclin1	1.38924
	Tat-beclin1	1.30844
	Luciferase/Renilla	mean (arb. units)	s.d.
	Tat-scramble	1	0.0411974
	Tat-beclin1	1.36697	0.0511683

## Sheet: Figure 4
Fig. 4b								Fig. 4e
		Nc > Cyt (%)	Nc = Cyt (%)	Nc < Cyt (%)	Total no. cells (%)				EXP1	Luciferase/ Renilla acitvity (arb. units)
	Ctrl	0	10.9589	89.0411	100				Ctrl	1
	Trehalose	54.0146	34.3066	11.6788	100				Trehalose	1.61044
									EXP2	Luciferase/ Renilla acitvity (arb. units)
Fig. 4c									Ctrl	1
		stress fibres (%)	no stress fibres (%)	Total no. cells (%)					Trehalose	1.65771
	Ctrl	5.55556	94.4444	100
	Trehalose	89.3617	10.6383	100					EXP3	Luciferase/ Renilla acitvity (arb. units)
									Ctrl	1
									Trehalose	1.3033
Fig. 4d	Cell area (µm2)
	Ctrl	Trehalose							Luciferase/Renilla	mean (arb. units)	s.d.
	172.17	773.9							Ctrl	1	0
	186.1	831.22							Trehalose	1.52382	0.19243
	325.7	1087.49
	377.21	853.39
	321.51	607.84						Fig. 4f
	395.79	773.48							EXP1	Luciferase/ Renilla acitvity (arb. units)
	154.96	1001.59							DMSO	1
	133.51	588.03							SMER28	1.14083
	354.63	296.42
	232.45	415.62							EXP2	Luciferase/ Renilla acitvity (arb. units)
	286.2	575.2							DMSO	1
	391.42	405.87							SMER28	1.20567
	202.17	407.03
	314.19	329.08							EXP3	Luciferase/ Renilla acitvity (arb. units)
	223.53	697.9							DMSO	1
	157.71	425.76							SMER28	1.17438
	113.46	1001.25
	268.79	893.32							Luciferase/Renilla	mean (arb. units)	s.d.
	161.6	1383.13							DMSO	1	0
	264.22	697.32							SMER28	1.17363	0.0324267
	213	1334.65
	184.1	862.37
	105.29	983.5						Fig. 4g
	227.47	255.39							EXP1 - SOFT	Spheric (%)	Branched (%)
	149.62	281.151							Tat-scramble	93.9394	6.06061
	162.48	537.91							Tat-beclin1	33.3333	66.6667
	207.08	908.9
	140.07	907.92							EXP2 - SOFT	Spheric (%)	Branched (%)
	156.42	1071.38							Tat-scramble	87.9121	12.0879
	180.98	1157.6							Tat-beclin1	41.4634	58.5366
	149.44	795.65
	318.02	897.24							EXP3 - SOFT	Spheric (%)	Branched (%)
	212.78	935.81							Tat-scramble	84.4828	15.5172
	166.54	1522.73							Tat-beclin1	46.875	53.125
	235.13	869.64
	425.16	563.65
	341.4	675.38							mean - SOFT	Spheric (%)	Branched (%)
	260.96	554.14							Tat-scramble	88.7781	11.2219
	194.37	859.17							Tat-beclin1	40.5572	59.4428
	243.29	585.53
	197.85	1260.99							s.d. - SOFT	Spheric (%)	Branched (%)
	342.67	833.73							Tat-scramble	4.78743	4.78743
	181.24	818.39							Tat-beclin1	6.81616	6.81616
	222.56	1063.61
	191.93	1007.82
	251.44	531.42						Fig. 4h
	159.42	914.02							EXP1 - SOFT	Spheric (%)	Branched (%)
	250.14	1051.95							DMSO	93.4066	6.59341
	116.27	843.9							SMER28	44.5545	55.4455
	239.29	544.05
									EXP2 - SOFT	Spheric (%)	Branched (%)
	Cell area (µm2)	mean	s.e.m.						DMSO	90.5405	9.45946
	Ctrl	229.275	11.4119						SMER28	47.8723	52.1277
	Trehalose	789.489	41.407
									EXP3 - SOFT	Spheric (%)	Branched (%)
									DMSO	89.7959	10.2041
									SMER28	52.0548	47.9452
									mean - SOFT	Spheric (%)	Branched (%)
									Tat-scramble	91.2477	8.75232
									Tat-beclin1	48.1605	51.8395
									s.d. - SOFT	Spheric (%)	Branched (%)
									Tat-scramble	1.90638	1.90638
									Tat-beclin1	3.75847	3.75847

## Sheet: Figure 5
Fig. 5c									Fig. 5h
	EXP1	CTNNA3/ GAPDH densitometry (arb. units)								EXP1	mEm-CTNNA1/ GAPDH densitometry (arb. units)
	Ctrl	1								DMSO	1
	ATG7/10 KD	3.1689								BafA1	3.77246
	EXP2	CTNNA3/ GAPDH densitometry (arb. units)								EXP2	mEm-CTNNA1/ GAPDH densitometry (arb. units)
	Ctrl	1								DMSO	1
	ATG7/10 KD	2.52609								BafA1	3.21687
	EXP3	CTNNA3/ GAPDH densitometry (arb. units)								EXP3	mEm-CTNNA1/ GAPDH densitometry (arb. units)
	Ctrl	1								DMSO	1
	ATG7/10 KD	2.21778								BafA1	1.28517
										EXP4	mEm-CTNNA1/ GAPDH densitometry (arb. units)
	CTNNA3/ GAPDH	mean	s.d.							DMSO	1
	Ctrl	1	0							BafA1	1.14664
	ATG7/10 KD	2.63759	0.485265
										EXP5	mEm-CTNNA1/ GAPDH densitometry (arb. units)
										DMSO	1
										BafA1	2.19427
	EXP1	CTNNA1/ GAPDH densitometry (arb. units)
	Ctrl	1								EXP6	mEm-CTNNA1/ GAPDH densitometry (arb. units)
	ATG7/10 KD	2.37874								DMSO	1
										BafA1	2.05
	EXP2	CTNNA1/ GAPDH densitometry (arb. units)
	Ctrl	1
	ATG7/10 KD	2.44899								mEm-CTNNA1/ GAPDH	mean	s.e.m.
										Ctrl	1	0
	EXP3	CTNNA1/ GAPDH densitometry (arb. units)								BafA1	2.27757	0.425815
	Ctrl	1
	ATG7/10 KD	2.06851
									Fig. 5i
	EXP4	CTNNA1/ GAPDH densitometry (arb. units)								EXP1	mEm-CTNNA1/ GAPDH densitometry (arb. units)
	Ctrl	1								DMSO	1
	ATG7/10 KD	2.53056								SMER28	0.636418
										EBSS	0.39304
	EXP5	CTNNA1/ GAPDH densitometry (arb. units)
	Ctrl	1								EXP2	mEm-CTNNA1/ GAPDH densitometry (arb. units)
	ATG7/10 KD	1.77347								DMSO	1
										SMER28	0.757809
										EBSS	0.462807
	CTNNA1/ GAPDH	mean	s.d.
	Ctrl	1	0							EXP3	mEm-CTNNA1/ GAPDH densitometry (arb. units)
	ATG7/10 KD	2.24005	0.314007							DMSO	1
										SMER28	0.520813
										EBSS	0.337773
Fig. 5d
	#1	Ctnna3/ Gapdh densitometry (arb. units)								mEm-CTNNA1/ GAPDH	mean	s.d.
	WT	1								DMSO	1	0
	Atg16hyp	1.46524								SMER28	0.638347	0.11851
										EBSS	0.397874	0.0626572
	#2	Ctnna3/ Gapdh densitometry (arb. units)
	WT	1
	Atg16hyp	1.69079
	#3	Ctnna3/ Gapdh densitometry (arb. units)
	WT	1
	Atg16hyp	2.02104
	Ctnna3/ Gapdh	mean	s.d.
	WT	1	0
	Atg16hyp	1.72569	0.279536
Fig. 5f
	EXP1	CTNNA3/ GAPDH densitometry (arb. units)
	Ctrl	1
	EBSS	0.380792
	EXP2	CTNNA3/ GAPDH densitometry (arb. units)
	Ctrl	1
	EBSS	0.307155
	EXP3	CTNNA3/ GAPDH densitometry (arb. units)
	Ctrl	1
	EBSS	0.467493
	EXP4	CTNNA3/ GAPDH densitometry (arb. units)
	Ctrl	1
	EBSS	0.276964
	EXP5	CTNNA3/ GAPDH densitometry (arb. units)
	Ctrl	1
	EBSS	0.287926
	EXP6	CTNNA3/ GAPDH densitometry (arb. units)
	Ctrl	1
	EBSS	0.32127
	CTNNA3/ GAPDH	mean	s.d.
	Ctrl	1	0
	EBSS	0.340267	0.0721567
	EXP1	CTNNA1/ GAPDH densitometry (arb. units)
	Ctrl	1
	EBSS	0.815534
	EXP2	CTNNA1/ GAPDH densitometry (arb. units)
	Ctrl	1
	EBSS	0.75379
	EXP3	CTNNA1/ GAPDH densitometry (arb. units)
	Ctrl	1
	EBSS	0.844078
	CTNNA1/ GAPDH	mean	s.d.
	Ctrl	1	0
	EBSS	0.804467	0.0461503

## Sheet: Figure 6
Fig. 6b									Fig. 6i
	Pearson's Coefficient			Manders' Coefficients M1						Pearson's Coefficient			Overlap Coefficient			Manders' Coefficients M1 (fraction of LC3 overlapping mEm-CTNNA1)			Manders' Coefficients M2 (fraction of mEm-CTNNA1 overlapping LC3)
	DMSO	BafA1		DMSO	BafA1					WT	Y419A-V422A		WT	Y419A-V422A		WT	Y419A-V422A		WT	Y419A-V422A
	0.004	0.397		0.095	0.959					0.062	-0.151		0.213	0.077		0.323	0.28		0.504	0.121
	0.042	0.504		0.069	0.98					0.079	-0.114		0.441	0.038		0.636	0.199		0.865	0.066
	0.047	0.563		0.042	0.423					0.095	-0.052		0.148	0.03		0.058	0.191		0.919	0.041
	0.06	0.585		0.144	0.44					0.1	-0.045		0.163	0.045		0.164	0.254		0.714	0.052
	0.069	0.649		0.13	0.685					0.143	-0.024		0.441	0.089		1	0.257		0.284	0.246
	0.086	0.668		0.098	0.957					0.143	0.029		0.274	0.266		0.246	0.108		0.802	0.071
	0.095	0.672		0.104	0.75					0.153	0.032		0.491	0.221		0.79	0.664		0.64	0.215
	0.101	0.674		0.133	0.93					0.198	0.035		0.507	0.248		0.991	0.399		0.859	0.556
	0.102	0.68		0.126	0.694					0.206	0.038		0.526	0.303		0.918	0.632		0.873	0.488
	0.109	0.692		0.171	0.507					0.266	0.056		0.349	0.185		0.75	0.654		0.67	0.224
	0.112	0.697		0.351	0.603					0.27	0.058		0.306	0.194		0.183	0.487		0.999	0.24
	0.121	0.708		0.252	0.651					0.288	0.071		0.426	0.222		0.932	0.573		0.437	0.431
	0.134	0.733		0.315	0.653					0.327	0.071		0.473	0.164		0.999	0.73		0.605	0.089
	0.134	0.747		0.137	0.581					0.331	0.153		0.524	0.364		0.855	0.96		0.728	0.48
	0.138	0.75		0.237	0.703					0.336	0.159		0.404	0.288		0.763	0.76		0.65	0.499
	0.151	0.759		0.304	0.58					0.349	0.169		0.43	0.216		0.585	0.246		0.954	0.766
	0.157	0.785		0.319	0.759					0.366	0.246		0.566	0.372		0.99	0.461		0.826	1
	0.168	0.803		0.039	0.862					0.369	0.136		0.579	0.299		0.995	0.805		0.432	0.317
	0.176	0.816		0.324	0.772					0.383	-0.157		0.48	0.222		0.69	0.354		0.619	0.376
	0.18	0.823		0.092	0.933					0.405	-0.178		0.514	0.016		0.999	0.072		0.384	0.097
	0.201	0.823		0.274	0.933					0.561	0.163		0.715	0.237		0.933	0.485		0.794	0.453
	0.206	0.83		0.393	0.919					0.679			0.799			0.999			0.721
	0.211	0.878		0.119	0.843					0.809			0.863			0.999			0.794
	0.231	0.567		0.131	0.945					0.809			0.863			0.999			0.794
	0.232	0.589		0.242	0.856					0.822			0.877			0.999			0.797
	0.24	0.6		0.349	0.958					0.846			0.886			1			0.795
	0.245	0.607		0.195	0.753					0.88			0.92			0.999			0.798
	0.255	0.643		0.326	0.928					0.893			0.929			0.999			0.865
	0.341	0.654		0.478	0.816					0.733			0.832			0.97			0.919
	0.356	0.675		0.351	0.97					0.231			0.348			0.359			0.997
	0.356	0.678		0.286	0.945					0.044			0.11			0.15			0.313
	0.378	0.701		0.369	0.839
	0.384	0.707		0.112	0.919
	0.407	0.716		0.834	0.87					Pearson's Coefficient			Overlap Coefficient			Manders' Coefficients M1			Manders' Coefficients M2
	0.512	0.729		0.487	0.824						mean	s.e.m.		mean	s.e.m.		mean	s.e.m.		mean	s.e.m.
	0.525	0.759		0.791	0.926					WT	0.392774	0.0496419	WT	0.528935	0.0437664	WT	0.750742	0.0576374	WT	0.721	0.0350263
	0.548	0.78		0.699	0.944					Y419A-V422A	0.0330952	0.0257452	Y419A-V422A	0.195048	0.0236967	Y419A-V422A	0.455762	0.0544723	Y419A-V422A	0.325143	0.0553445
	0.55	0.784		0.421	0.881
	0.561			0.798
	0.574			0.583
	0.616			0.604
	0.639			0.934
	0.655			0.623
	0.63			0.861
	0.629			0.57
	Pearson's Coefficient
		mean	s.e.m.
	DMSO	0.281511	0.0297575
	BafA1	0.695395	0.0159939
	Manders' Coefficients M1
		mean	s.e.m.
	DMSO	0.340267	0.0366282
	BafA1	0.802395	0.0254667

## Sheet: Figure 7
Fig. 7a							Fig. 7e
	EXP1	GFP/ GAPDH (arb. units)						EXP1	Flag/ GAPDH (arb. units)
	WT_DMSO	1						WT	1
	WT_BafA1	3.77246						WT +EBSS	0.577715
	L897A-F900A_DMSO	1							Flag/ GAPDH (arb. units)
	L897A-F900A_DMSO	1.3273						Y419A-V422A	1
	Y419A-V422A_DMSO	1						Y419A-V422A + EBSS	1.28982
	Y419A-V422A_BafA1	1.09701							Flag/ GAPDH (arb. units)
	Y419A-V422A-L897A-F900A_DMSO	1						L897A-F900A	1
	Y419A-V422A-L897A-F900A_BafA1	1.21042						L897A-F900A + EBSS	0.98965
									Flag/ GAPDH (arb. units)
	EXP1	GFP/ GAPDH (arb. units)						Y419A-V422A-L897A-F900A	1
	WT_DMSO	1						Y419A-V422A-L897A-F900A +EBSS	0.904898
	WT_BafA1	1.14664
	L897A-F900A_DMSO	1						EXP2	Flag/ GAPDH (arb. units)
	L897A-F900A_DMSO	0.914474						WT	1
	Y419A-V422A_DMSO	1						WT +EBSS	0.631216
	Y419A-V422A_BafA1	0.677778							Flag/ GAPDH (arb. units)
	Y419A-V422A-L897A-F900A_DMSO	1						Y419A-V422A	1
	Y419A-V422A-L897A-F900A_BafA1	0.723821						Y419A-V422A + EBSS	0.984236
									Flag/ GAPDH (arb. units)
	EXP1	GFP/ GAPDH (arb. units)						L897A-F900A	1
	WT_DMSO	1						L897A-F900A + EBSS	0.773578
	WT_BafA1	2.62184							Flag/ GAPDH (arb. units)
	L897A-F900A_DMSO	1						Y419A-V422A-L897A-F900A	1
	L897A-F900A_DMSO	1.08209						Y419A-V422A-L897A-F900A +EBSS	0.669417
	Y419A-V422A_DMSO	1
	Y419A-V422A_BafA1	1.24576						EXP3	Flag/ GAPDH (arb. units)
	Y419A-V422A-L897A-F900A_DMSO	1						WT	1
	Y419A-V422A-L897A-F900A_BafA1	0.902504						WT +EBSS	0.933963
									Flag/ GAPDH (arb. units)
	EXP1	GFP/ GAPDH (arb. units)						Y419A-V422A	1
	WT_DMSO	1						Y419A-V422A + EBSS	0.902938
	WT_BafA1	2.34923							Flag/ GAPDH (arb. units)
	L897A-F900A_DMSO	1						L897A-F900A	1
	L897A-F900A_DMSO	1.05795						L897A-F900A + EBSS	1.11961
	Y419A-V422A_DMSO	1							Flag/ GAPDH (arb. units)
	Y419A-V422A_BafA1	0.872828						Y419A-V422A-L897A-F900A	1
	Y419A-V422A-L897A-F900A_DMSO	1						Y419A-V422A-L897A-F900A +EBSS	1.29673
	Y419A-V422A-L897A-F900A_BafA1	0.831721
								EXP4	Flag/ GAPDH (arb. units)
	EXP1	GFP/ GAPDH (arb. units)						WT	1
	WT_DMSO	1						WT +EBSS	0.681533
	WT_BafA1	1.25937							Flag/ GAPDH (arb. units)
	L897A-F900A_DMSO	1						Y419A-V422A	1
	L897A-F900A_DMSO	0.988141						Y419A-V422A + EBSS	0.82727
	Y419A-V422A_DMSO	1							Flag/ GAPDH (arb. units)
	Y419A-V422A_BafA1	1.1407						L897A-F900A	1
	Y419A-V422A-L897A-F900A_DMSO	1						L897A-F900A + EBSS	0.761697
	Y419A-V422A-L897A-F900A_BafA1	1.12718							Flag/ GAPDH (arb. units)
								Y419A-V422A-L897A-F900A	1
								Y419A-V422A-L897A-F900A +EBSS	0.641148
	GFP/ GAPDH (arb. units)	mean	s.e.m.
	WT_DMSO	1	0
	WT_BafA1	2.22991	0.482841					Flag/ GAPDH (arb. units)	mean	s.e.m.
	L897A-F900A_DMSO	1	0					WT	1	0
	L897A-F900A_DMSO	1.07399	0.0697503					WT +EBSS	0.706107	0.078854
	Y419A-V422A_DMSO	1	0					Flag/ GAPDH (arb. units)	mean	s.e.m.
	Y419A-V422A_BafA1	1.00682	0.102316					Y419A-V422A	1	0
	Y419A-V422A-L897A-F900A_DMSO	1	0					Y419A-V422A + EBSS	1.00107	0.101447
	Y419A-V422A-L897A-F900A_BafA1	0.95913	0.0911588					Flag/ GAPDH (arb. units)	mean	s.e.m.
								L897A-F900A	1	0
								L897A-F900A + EBSS	0.911135	0.087026
Fig. 7c								Flag/ GAPDH (arb. units)	mean	s.e.m.
	EXP1	GFP (WT)/ GAPDH (arb. units)						Y419A-V422A-L897A-F900A	1	0
	DMSO	1						Y419A-V422A-L897A-F900A +EBSS	0.878047	0.151564
	SMER28	0.29
	EBSS	0.22
	EXP2	GFP (WT)/ GAPDH (arb. units)
	DMSO	1
	SMER28	0.65
	EBSS	0.22
	EXP3	GFP (WT)/ GAPDH (arb. units)
	DMSO	1
	SMER28	0.6
	EBSS	0.43
	GFP (WT)/ GAPDH (arb. units)	mean	s.d.
	DMSO	1	0
	SMER28	0.513333	0.195021
	EBSS	0.29	0.121244
	EXP1	GFP (Y419A-V422A)/ GAPDH (arb. units)
	DMSO	1
	SMER28	0.89
	EBSS	0.72
	EXP2	GFP (Y419A-V422A)/ GAPDH (arb. units)
	DMSO	1
	SMER28	1.15
	EBSS	0.95
	EXP3	GFP (Y419A-V422A)/ GAPDH (arb. units)
	DMSO	1
	SMER28	0.56
	EBSS	0.62
	GFP (Y419A-V422A)/ GAPDH (arb. units)	mean	s.d.
	DMSO	1	0
	SMER28	0.866667	0.295691
	EBSS	0.763333	0.169214

## Sheet: Figure 8
Fig. 8b									Fig. 8e
	EXP1	Nc > Cyt (%)	Nc = Cyt (%)	Nc < Cyt (%)	Total no. cells (%)					EXP1	Luciferase/ Renilla acitvity (arb. units)
	WT	25.7143	30	44.2857	100					empty-Flag	1
	Y419A-V422A	12.8571	27.1429	60	100					WT	0.804
	L897A-F900A	10	31.4286	58.5714	100					Y419A-V422A	0.721
	Y419A-V422A-L897A-F900A	8.57143	20	71.4286	100
										EXP2	Luciferase/ Renilla acitvity (arb. units)
	EXP2	Nc > Cyt (%)	Nc = Cyt (%)	Nc < Cyt (%)	Total no. cells (%)					empty-Flag	1
	WT	37.8378	21.6216	40.5405	100					WT	0.851
	Y419A-V422A	18.9189	37.8378	43.2432	100					Y419A-V422A	0.7
	L897A-F900A	18.9189	24.3243	56.7568	100
	Y419A-V422A-L897A-F900A	16.2162	16.2162	67.5676	100					EXP3	Luciferase/ Renilla acitvity (arb. units)
										empty-Flag	1
	EXP3	Nc > Cyt (%)	Nc = Cyt (%)	Nc < Cyt (%)	Total no. cells (%)					WT	0.869
	WT	13.9241	32.9114	53.1646	100					Y419A-V422A	0.672
	Y419A-V422A	5.06329	27.8481	67.0886	100
	L897A-F900A	10.1266	25.3165	64.557	100
	Y419A-V422A-L897A-F900A	2.53165	17.7215	79.7468	100					Luciferase/ Renilla	mean	s.d.
										empty-Flag	1	0
	EXP4	Nc > Cyt (%)	Nc = Cyt (%)	Nc < Cyt (%)	Total no. cells (%)					WT	0.841333	0.0335609
	WT	51.2821	20.5128	28.2051	100					Y419A-V422A	0.697667	0.0245832
	Y419A-V422A	25.641	17.9487	56.4103	100
	L897A-F900A	25.641	25.641	48.7179	100
	Y419A-V422A-L897A-F900A	23.0769	20.5128	56.4103	100				Fig. 8g
										EXP1	BrdU positive (%)	BrdU negative (%)
										WT	40	60
	mean	Nc > Cyt (%)	Nc = Cyt (%)	Nc < Cyt (%)						Y419A-V422A	27.5	72.5
	WT	32.1896	26.2615	41.549						L897A-F900A	18.75	81.25
	Y419A-V422A	15.6201	27.6944	56.6855						Y419A-V422A-L897A-F900A	23.75	76.25
	L897A-F900A	16.1716	26.6776	57.1508
	Y419A-V422A-L897A-F900A	12.5991	18.6126	68.7883						EXP2	BrdU positive (%)	BrdU negative (%)
										WT	38.0952	61.9048
	s.e.m.	Nc > Cyt (%)	Nc = Cyt (%)	Nc < Cyt (%)						Y419A-V422A	35.7143	64.2857
	WT	8.02072	3.06558	5.17596						L897A-F900A	33.3333	66.6667
	Y419A-V422A	4.3816	4.06402	4.99984						Y419A-V422A-L897A-F900A	28.5714	71.4286
	L897A-F900A	3.78427	1.60823	3.26774
	Y419A-V422A-L897A-F900A	4.47627	1.00301	4.84567						EXP3	BrdU positive (%)	BrdU negative (%)
										WT	46.6667	53.3333
										Y419A-V422A	28.3333	71.6667
										L897A-F900A	33.3333	66.6667
Fig. 8c										Y419A-V422A-L897A-F900A	31.6667	68.3333
	YAP/TAZ localisation	Nc > Cyt (%)	Nc = Cyt (%)	Nc < Cyt (%)
	WT +DMSO	40.9091	27.2727	31.8182						EXP4	BrdU positive (%)	BrdU negative (%)
	L897A-F900A + DMSO	8.33	41.67	50						WT	42.8571	57.1429
	Y419A-V422A-L897A-F900A + DMSO	20.4545	34.0909	45.4545						Y419A-V422A	28.5714	71.4286
	WT + BafA1	6.06061	15.1515	78.7879						L897A-F900A	32.1429	67.8571
	L897A-F900A + BafA1	8.33333	29.1667	62.5						Y419A-V422A-L897A-F900A	21.4286	78.5714
	Y419A-V422A-L897A-F900A + BafA1	12.5	45.8333	41.6667
										mean	BrdU positive (%)	BrdU negative (%)
Fig. 8d										WT	41.9048	58.0952
	EXP1	Nc > Cyt (%)	Nc = Cyt (%)	Nc < Cyt (%)						Y419A-V422A	30.0298	69.9702
	mEm-CTNNA1	46.1538	29.4872	24.359						L897A-F900A	29.3899	70.6101
	CTNNA1 KD + mEm-CTNNA1	55.1282	34.6154	10.2564						Y419A-V422A-L897A-F900A	26.3542	73.6458
	CTNNA1 KD + mEm-Y419A-V422A	38.4615	51.2821	10.2564
	CTNNA1 KD + mEm-L897A-F900A	25.641	46.1538	28.2051						s.e.m.	BrdU positive (%)	BrdU negative (%)
	CTNNA1 KD + mEm-Y419A-V422A-L897A-F900A	17.9487	55.1282	26.9231						WT	1.86466	1.86466
										Y419A-V422A	1.90871	1.90871
	EXP2	Nc > Cyt (%)	Nc = Cyt (%)	Nc < Cyt (%)						L897A-F900A	3.55771	3.55771
	mEm-CTNNA1	28.7671	52.0548	19.1781						Y419A-V422A-L897A-F900A	2.31268	2.31268
	CTNNA1 KD + mEm-CTNNA1	47.9452	36.9863	15.0685
	CTNNA1 KD + mEm-Y419A-V422A	32.8767	52.0548	15.0685
	CTNNA1 KD + mEm-L897A-F900A	36.9863	49.3151	13.6986
	CTNNA1 KD + mEm-Y419A-V422A-L897A-F900A	30.137	58.9041	10.9589
	EXP3	Nc > Cyt (%)	Nc = Cyt (%)	Nc < Cyt (%)
	mEm-CTNNA1	29.0323	51.6129	19.3548
	CTNNA1 KD + mEm-CTNNA1	50	40.3226	9.67742
	CTNNA1 KD + mEm-Y419A-V422A	41.9355	38.7097	19.3548
	CTNNA1 KD + mEm-L897A-F900A	25.8065	46.7742	27.4194
	CTNNA1 KD + mEm-Y419A-V422A-L897A-F900A	22.5806	64.5161	12.9032
	mean	Nc > Cyt (%)	Nc = Cyt (%)	Nc < Cyt (%)
	mEm-CTNNA1	34.6511	44.385	20.964
	CTNNA1 KD + mEm-CTNNA1	51.0245	37.3081	11.6674
	CTNNA1 KD + mEm-Y419A-V422A	37.7579	47.3488	14.8932
	CTNNA1 KD + mEm-L897A-F900A	29.4779	47.4144	23.1077
	CTNNA1 KD + mEm-Y419A-V422A-L897A-F900A	23.5554	59.5161	16.9284
	s.d.	Nc > Cyt (%)	Nc = Cyt (%)	Nc < Cyt (%)
	mEm-CTNNA1	3.32321	4.30629	0.984032
	CTNNA1 KD + mEm-CTNNA1	1.5681	1.84036	2.72614
	CTNNA1 KD + mEm-Y419A-V422A	4.53394	6.76847	2.52683
	CTNNA1 KD + mEm-L897A-F900A	5.6986	1.32152	7.0164
	CTNNA1 KD + mEm-Y419A-V422A-L897A-F900A	4.11025	3.07867	3.04459

## Sheet: Figure 9
Fig. 9b
	YAP/TAZ localisation	Nc > Cyt	Nc = Cyt	Nc < Cyt	Total no. cells
	Ctrl	166	101	13	280
	CTNNA1/3 KD	221	71	12	304
	ATG7/10 KD	44	62	193	299
	ATG7/10 KD + CTNNA1/3 KD	141	116	76	333
	YAP/TAZ localisation	Nc > Cyt (%)	Nc = Cyt (%)	Nc < Cyt (%)	Total no. cells (%)
	Ctrl	59.2857	36.0714	4.64286	100
	CTNNA1/3 KD	72.6974	23.3553	3.94737	100
	ATG7/10 KD	14.7157	20.7358	64.5485	100
	ATG7/10 KD + CTNNA1/3 KD	42.3423	34.8348	22.8228	100
Fig. 9c
		stress fibres	no stress fibres	Total no. cells
	Ctrl	192	5	202
	CTNNA1/3 KD	54	152	206
	ATG7/10 KD	200	0	200
	ATG7/10 KD + CTNNA1/3 KD	142	91	233
		stress fibres (%)	no stress fibres (%)	Total no. cells (%)
	Ctrl	95.0495	4.9505	100
	CTNNA1/3 KD	100	0	100
	ATG7/10 KD	26.2136	73.7864	100
	ATG7/10 KD + CTNNA1/3 KD	60.9442	39.0558	100
Fig. 9d	Cell area (µm2)
	Ctrl	CTNNA1/3 KD	ATG7/10 KD	ATG7/10 KD + CTNNA1/3 KD
	862.84	911.07	198.34	860.44
	1031.48	1514.48	166.18	1146.38
	1146.98	944.76	236.39	1709.79
	1435.44	1143.38	197.02	935.17
	928.63	718.89	403.35	430.1
	882.8	1096.52	269.07	316.92
	1036.59	1299.43	97.12	598.21
	690.3	1279.57	221.06	668.79
	1156.12	1390.83	361	883.72
	579.94	610.01	339.4	802.03
	1203.65	1999.75	467.63	1022.2
	1114.51	1678.33	354.7	876.41
	1263.61	1755.87	212.43	951.87
	1031.48	1643.92	394.03	267.5
	1331.56	2570.17	313.2	517.07
	1077.33	1360.22	221.2	472.12
	1162	1640.12	234.56	705.23
	1097.62	1555.78	301.64	1307.59
	837.52	1890.2	344.05	332.02
	701.17	1271.62	401.06	641.52
	805.58	930.66		899.1
				1155.63
	Cell area (µm2)	mean	s.e.m.
	Ctrl	1017.96	48.0921
	CTNNA1/3 KD	1390.74	100.965
	ATG7/10 KD	286.672	21.4027
	ATG7/10 KD + CTNNA1/3 KD	795.446	75.0286
Fig. 9f
	EXP1	CTNNA1/ GAPDH densitometry(arb. units)
	HEK293T	0.761256
	MCF10A	1
	THLE2	0.206593
	HepG2	0.344105
	A549	0.158466
	HeLa	0.470562
	pMEF	0.617931
	EXP2	CTNNA1/ GAPDH densitometry(arb. units)
	HEK293T	0.909914
	MCF10A	1
	THLE2	0.17743
	HepG2	0.201309
	A549	0.171891
	HeLa	0.432326
	pMEF	0.461383
	EXP3	CTNNA1/ GAPDH densitometry(arb. units)
	HEK293T	0.909323
	MCF10A	1
	THLE2	0.213644
	HepG2	0.362428
	A549	0.209778
	HeLa	0.558934
	pMEF	0.783468
	CTNNA1/ GAPDH	mean	s.d.
	HEK293T	0.860165	0.0856575
	MCF10A	1	0
	THLE2	0.199222	0.0191991
	HepG2	0.302614	0.0882096
	A549	0.180045	0.02661
	HeLa	0.487274	0.0649373
	pMEF	0.620927	0.161063

## Sheet: Figure 10
Fig. 10a
	EXP1	CTNNA1/ GAPDH densitometry (arb. units) - MCF10A						EXP1	CTNNA1/ GAPDH densitometry (arb. units) - HEK293T						EXP1	CTNNA1/ GAPDH densitometry (arb. units) - HepG2
	Ctrl	1						Ctrl	1						Ctrl	1
	ATG7/10 KD	1.83						ATG7/10 KD	1.46						ATG7/10 KD	1.05
	EXP2	CTNNA1/ GAPDH densitometry (arb. units) - MCF10A						EXP2	CTNNA1/ GAPDH densitometry (arb. units) - HEK293T						EXP2	CTNNA1/ GAPDH densitometry (arb. units) - HepG2
	Ctrl	1						Ctrl	1						Ctrl	1
	ATG7/10 KD	2.38						ATG7/10 KD	1.51						ATG7/10 KD	1.1
	EXP3	CTNNA1/ GAPDH densitometry (arb. units) - MCF10A						EXP3	CTNNA1/ GAPDH densitometry (arb. units) - HEK293T						EXP3	CTNNA1/ GAPDH densitometry (arb. units) - HepG2
	Ctrl	1						Ctrl	1						Ctrl	1
	ATG7/10 KD	3.09						ATG7/10 KD	2.1						ATG7/10 KD	1.1
	EXP4	CTNNA1/ GAPDH densitometry (arb. units) - MCF10A						EXP4	CTNNA1/ GAPDH densitometry (arb. units) - HEK293T						EXP4	CTNNA1/ GAPDH densitometry (arb. units) - HepG2
	Ctrl	1						Ctrl	1						Ctrl	1
	ATG7/10 KD	2.53						ATG7/10 KD	2.29						ATG7/10 KD	1.08
	EXP5	CTNNA1/ GAPDH densitometry (arb. units) - MCF10A													EXP5	CTNNA1/ GAPDH densitometry (arb. units) - HepG2
	Ctrl	1						CTNNA1/ GAPDH - HEK293T	mean	s.em.					Ctrl	1
	ATG7/10 KD	1.89						Ctrl	1	0					ATG7/10 KD	1.32
								ATG7/10 KD	1.84	0.21
	EXP6	CTNNA1/ GAPDH densitometry (arb. units) - MCF10A													EXP6	CTNNA1/ GAPDH densitometry (arb. units) - HepG2
	Ctrl	1													Ctrl	1
	ATG7/10 KD	2.12						EXP1	CTNNA1/ GAPDH densitometry (arb. units) - HeLa						ATG7/10 KD	1.05
								Ctrl	1
	EXP7	CTNNA1/ GAPDH densitometry (arb. units) - MCF10A						ATG7/10 KD	1.65
	Ctrl	1													CTNNA1/ GAPDH - HepG2	mean	s.em.
	ATG7/10 KD	1.77						EXP2	CTNNA1/ GAPDH densitometry (arb. units) - HeLa						Ctrl	1	0
								Ctrl	1						ATG7/10 KD	1.12	0.04
	EXP8	CTNNA1/ GAPDH densitometry (arb. units) - MCF10A						ATG7/10 KD	1.48
	Ctrl	1
	ATG7/10 KD	2.45						EXP3	CTNNA1/ GAPDH densitometry (arb. units) - HeLa
								Ctrl	1
	EXP9	CTNNA1/ GAPDH densitometry (arb. units) - MCF10A						ATG7/10 KD	1.63
	Ctrl	1
	ATG7/10 KD	2.25						EXP4	CTNNA1/ GAPDH densitometry (arb. units) - HeLa
								Ctrl	1
	EXP10	CTNNA1/ GAPDH densitometry (arb. units) - MCF10A						ATG7/10 KD	1.16
	Ctrl	1
	ATG7/10 KD	2.07
								CTNNA1/ GAPDH - HeLa	mean	s.em.
								Ctrl	1	0
	CTNNA1/ GAPDH - MCF10A	mean	s.em.					ATG7/10 KD	1.48	0.11
	Ctrl	1	0
	ATG7/10 KD	2.24	0.13
Fig. 10b	MCF10A						Fig. 10d	MCF10A
	EXP1	Luciferase/ Renilla acitvity (arb. units)						#1	Luciferase/ Renilla acitvity (arb. units)
	Ctrl	1						CTNNA1/3 KD	1.15468
	EBSS	1.34079						CTNNA1/3 KD + ATG7/10 KD	1.75864
	CTNNA1/3 KD	1.59923
	CTNNA1/3 KD + EBSS	1.5183						#2	Luciferase/ Renilla acitvity (arb. units)
								CTNNA1/3 KD	0.829817
	EXP2	Luciferase/ Renilla acitvity (arb. units)						CTNNA1/3 KD + ATG7/10 KD	1.43838
	Ctrl	1
	EBSS	1.20227						#3	Luciferase/ Renilla acitvity (arb. units)
	CTNNA1/3 KD	1.53281						CTNNA1/3 KD	1.01551
	CTNNA1/3 KD + EBSS	1.55524						CTNNA1/3 KD + ATG7/10 KD	1.2818
	EXP3	Luciferase/ Renilla acitvity (arb. units)						#4	Luciferase/ Renilla acitvity (arb. units)
	Ctrl	1						CTNNA1/3 KD	0.993851
	EBSS	1.19844						CTNNA1/3 KD + ATG7/10 KD	1.2801
	CTNNA1/3 KD	1.55077
	CTNNA1/3 KD + EBSS	1.28688						#5	Luciferase/ Renilla acitvity (arb. units)
								CTNNA1/3 KD	0.966663
	EXP4	Luciferase/ Renilla acitvity (arb. units)						CTNNA1/3 KD + ATG7/10 KD	1.23657
	Ctrl	1
	EBSS	1.28704						#6	Luciferase/ Renilla acitvity (arb. units)
	CTNNA1/3 KD	1.70527						CTNNA1/3 KD	1.03949
	CTNNA1/3 KD + EBSS	1.39947						CTNNA1/3 KD + ATG7/10 KD	1.15237
	EXP5	Luciferase/ Renilla acitvity (arb. units)
	Ctrl	1						Luciferase/ Renilla	mean	s.em.
	EBSS	1.34338						CTNNA1/3 KD	1	0.0431416
	CTNNA1/3 KD	1.73198						CTNNA1/3 KD + ATG7/10 KD	1.35798	0.0886718
	CTNNA1/3 KD + EBSS	1.40005
	EXP6	Luciferase/ Renilla acitvity (arb. units)					Fig. 10e	HepG2
	Ctrl	1						EXP1	Luciferase/ Renilla acitvity (arb. units)
	EBSS	1.37124						mEm-empty	1
	CTNNA1/3 KD	1.8322						mEm-empty + EBSS	0.891213
	CTNNA1/3 KD + EBSS	1.23564						mEm-CTNNA1	0.814225
								mEm-CTNNA1 + EBSS	1.00278
	Luciferase/ Renilla	mean	s.e.m.					EXP2	Luciferase/ Renilla acitvity (arb. units)
	Ctrl	1	0					mEm-empty	1
	EBSS	1.29052	0.0306136					mEm-empty + EBSS	0.792643
	CTNNA1/3 KD	1.65871	0.0478459					mEm-CTNNA1	0.874911
	CTNNA1/3 KD + EBSS	1.39926	0.050958					mEm-CTNNA1 + EBSS	0.961308
								EXP3	Luciferase/ Renilla acitvity (arb. units)
Fig. 10c	MCF10A							mEm-empty	1
	EXP1	Luciferase/ Renilla acitvity (arb. units)						mEm-empty + EBSS	0.75662
	Ctrl	1						mEm-CTNNA1	0.811456
	Trehalose	1.34027						mEm-CTNNA1 + EBSS	0.960077
	CTNNA1/3 KD	3.39206
	CTNNA1/3 KD + Trehalose	2.12632						EXP4	Luciferase/ Renilla acitvity (arb. units)
								mEm-empty	1
	EXP2	Luciferase/ Renilla acitvity (arb. units)						mEm-empty + EBSS	0.873743
	Ctrl	1						mEm-CTNNA1	0.789954
	Trehalose	1.26528						mEm-CTNNA1 + EBSS	1.06908
	CTNNA1/3 KD	2.67793
	CTNNA1/3 KD + Trehalose	2.22413
								Luciferase/ Renilla	mean	s.e.m.
	EXP3	Luciferase/ Renilla acitvity (arb. units)						mEm-empty	1	0
	Ctrl	1						mEm-empty + EBSS	0.828555	0.0321873
	Trehalose	1.61023						mEm-CTNNA1	0.822637	0.0182496
	CTNNA1/3 KD	3.10888						mEm-CTNNA1 + EBSS	0.998312	0.025592
	CTNNA1/3 KD + Trehalose	2.5063
	EXP4	Luciferase/ Renilla acitvity (arb. units)
	Ctrl	1
	Trehalose	1.23254
	CTNNA1/3 KD	1.77484
	CTNNA1/3 KD + Trehalose	1.6364
	EXP5	Luciferase/ Renilla acitvity (arb. units)
	Ctrl	1
	Trehalose	1.31762
	CTNNA1/3 KD	1.53969
	CTNNA1/3 KD + Trehalose	1.49701
	EXP6	Luciferase/ Renilla acitvity (arb. units)
	Ctrl	1
	Trehalose	0.887312
	CTNNA1/3 KD	1.55609
	CTNNA1/3 KD + Trehalose	1.52541
	EXP7	Luciferase/ Renilla acitvity (arb. units)
	Ctrl	1
	Trehalose	1.55248
	CTNNA1/3 KD	2.22554
	CTNNA1/3 KD + Trehalose	2.48112
	EXP8	Luciferase/ Renilla acitvity (arb. units)
	Ctrl	1
	Trehalose	1.65549
	CTNNA1/3 KD	2.2
	CTNNA1/3 KD + Trehalose	2.18
	EXP9	Luciferase/ Renilla acitvity (arb. units)
	Ctrl	1
	Trehalose	1.03651
	CTNNA1/3 KD	2.58014
	CTNNA1/3 KD + Trehalose	1.59305
	Luciferase/ Renilla	mean	s.e.m.
	Ctrl	1	0
	EBSS	1.32197	0.0857522
	CTNNA1/3 KD	2.33946	0.219753
	CTNNA1/3 KD + EBSS	1.97442	0.137263

[truncated: 16 more sheets: Supplementary Fig. 1, Supplementary Fig. 2, Supplementary Fig. 3, Supplementary Fig. 4, Supplementary Fig. 6, Supplementary Fig. 7, Supplementary Fig. 8, Supplementary Fig. 9, Supplementary Fig. 12, Supplementary Fig. 14, Supplementary Fig. 15, Supplementary Fig. 18, Supplementary Fig. 19, Supplementary Fig. 20, Supplementary Fig. 21, Supplementary Fig. 23]
